# Supplementary material for: Applicability of Food Monitoring Data for Assessing Relative Exposure Contributions of Pyrethroids in Retrospective Human Biomonitoring Risk Estimations
Source: Toxics. 2023 Dec 28;12(1):24. doi: 10.3390/toxics12010024 (PMC10819063; doi:10.3390/toxics12010024)
Supplement: Supplementary file 1 [file toxics-12-00024-s001.zip]

Archive with 2 entries (2 files):
- Pyrethroids Toxics 2023 Supplementary material Tables S1 and S2.pdf
- S1-DCCA Percent contribution from each active substance 2016-2020.xlsx
