# Supplementary material for: Applicability of Food Monitoring Data for Assessing Relative Exposure Contributions of Pyrethroids in Retrospective Human Biomonitoring Risk Estimations
Source: Toxics. 2023 Dec 28;12(1):24. doi: 10.3390/toxics12010024 (PMC10819063; doi:10.3390/toxics12010024)
Supplement: Supplementary file 1 [file toxics-12-00024-s001.zip › S1-DCCA Percent contribution from each active substance 2016-2020.xlsx]

## Sheet: Cyfluthrin
	DCCA Data
		ADI	Mw	Metabolite	Mw	Fue	2nd Metabol	Mw	Fue		(MW metab*Fue)/Mw parent)= 0,172				HBM GV = ((ADI mg/kg bw/d * (MW metab*Fue)/Mw parent)/0,02 o 0,03 l/kg/bw)
	Deltamethrin	0.01	505.2	DBCA	298	0.45	3PBA	214.2	0.09		(208,1*0,36)/434,3		0.172465					HBMGv mg/L	HBMGV µg/L
	Cyfluthrin	0.01	434.3	DCCA	208.06	0.36	4-F3PBA	232.21	0.47					HBM GV adult =(ADI* 0,172)/0,02 =			0.0862326	0.0862491	86.2
	Cypermethrin	0.005	416.3	DCCA	208.06	0.36	3PBA	214.2	0.09					HBM GV child = (ADI* 0,172)/0,03 =			0.0574884	0.0574994	57.5
	λ cyhalothrin	0.0025	449.9	CFMP	242.6	0.21	3PBA	214.2	0.09
	Bifenthrin	0.015	422.9	CFMP	242.6	0.21					µg/L urine =	((mg/kg bw/d in diet) *((208,12* 0,36)/434,3))/0,03 or 0,02 l/kg bw =						0.00260138	2,6019 µg/l	Adult
	Permethrin	0.05	391.2	DCCA	208.06	0.36	3PBA	214.2	0.09									0.00173425	1,7346 µg/l	Children
	CFMP = CLF3CA
											µg/L urine =	0,01 mg/kg/bw/d equals 86,2 µg/l de DCCA in urine, then 0,000302 mg/kg bw/d will be equivalent to 2,6 µg/l urine
	CYFLUTHRIN	2020	ADI	0.01	Monitoring year: 2020			Status of the active substance at the end of 2020: Approved
								HBM-GV for DCCA adults		86.2326	µg/l in urine			HBM-GV for DCCA Children		57.4884	µg/l in urine
	EXPOSURE BY DIET: external doses of cyfluthrin							Correpondence with excreted DCCA						Correpondence with excreted DCCA
	Top 12 diets	Lower bound		Middle bound		Upper bound		Lower bound		Middle bound		Upper bound		Lower bound		Middle bound		Upper bound
		%ADI	mg/kg bw/d	%ADI	mg/kg bw/d	%ADI	mg/kg bw/d	µg/L urine	%HBM-GV	µg/L urine	%HBM-GV	µg/L urine	%HBM-GV	µg/L urine	%HBM-GV	µg/L urine	%HBM-GV	µg/L urine	%HBM-GV
	DE child	0.0161185	1.61185e-06	1.51641	0.000151641	3.0167	0.00030167	0.0138994	0.0161185	1.30764	1.51641	2.60138	3.0167	0.00926628	0.0161185	0.87176	1.51641	1.73425	3.0167
	DE general	0.00507199	5.07199e-07	0.416526	4.16526e-05	0.82798	8.2798e-05	0.00437371	0.00507199	0.359181	0.416526	0.713988	0.82798	0.0029158	0.00507199	0.239454	0.416526	0.475992	0.82798
	DE women 14-50 yr	0.00561048	5.61048e-07	0.46288	4.6288e-05	0.920149	9.20149e-05	0.00483806	0.00561048	0.399153	0.46288	0.793468	0.920149	0.00322537	0.00561048	0.266102	0.46288	0.528979	0.920149
	DK adult	0.00276407	2.76407e-07	0.231858	2.31858e-05	0.460951	4.60951e-05	0.00238353	0.00276407	0.199937	0.231858	0.39749	0.460951	0.00158902	0.00276407	0.133291	0.231858	0.264993	0.460951
	DK child	0.00259665	2.59665e-07	0.43461	4.3461e-05	0.866624	8.66624e-05	0.00223916	0.00259665	0.374775	0.43461	0.747312	0.866624	0.00149277	0.00259665	0.24985	0.43461	0.498208	0.866624
	ES adult	0.00402401	4.02401e-07	0.302169	3.02169e-05	0.600315	6.00315e-05	0.00347001	0.00402401	0.260568	0.302169	0.517667	0.600315	0.00231334	0.00402401	0.173712	0.302169	0.345111	0.600315
	ES child	0.00503292	5.03292e-07	0.424295	4.24295e-05	0.843557	8.43557e-05	0.00434002	0.00503292	0.36588	0.424295	0.72742	0.843557	0.00289334	0.00503292	0.24392	0.424295	0.484947	0.843557
	FI 3 yr	0.00275485	2.75485e-07	0.282024	2.82024e-05	0.561294	5.61294e-05	0.00237558	0.00275485	0.243197	0.282024	0.484018	0.561294	0.00158372	0.00275485	0.162131	0.282024	0.322679	0.561294
	FI 6 yr	0.00189963	1.89963e-07	0.199868	1.99868e-05	0.397836	3.97836e-05	0.0016381	0.00189963	0.172351	0.199868	0.343064	0.397836	0.00109206	0.00189963	0.114901	0.199868	0.228709	0.397836
	FI adult	0.00134111	1.34111e-07	0.160777	1.60777e-05	0.376672	3.76672e-05	0.00115648	0.00134111	0.138642	0.160777	0.324814	0.376672	0.000770984	0.00134111	0.092428	0.160777	0.216542	0.376672
	FR adult	0.00297826	2.97826e-07	0.189825	1.89825e-05	0.320212	3.20212e-05	0.00256823	0.00297826	0.163691	0.189825	0.276127	0.320212	0.00171215	0.00297826	0.109127	0.189825	0.184085	0.320212
	FR child 3 15 yr	0.00636831	6.36831e-07	0.514813	5.14813e-05	1.02326	0.000102326	0.00549156	0.00636831	0.443937	0.514813	0.882382	1.02326	0.00366104	0.00636831	0.295958	0.514813	0.588254	1.02326
	FR infant	0.00123626	1.23626e-07	0.241705	2.41705e-05	0.482174	4.82174e-05	0.00106606	0.00123626	0.208429	0.241705	0.415791	0.482174	0.000710707	0.00123626	0.138952	0.241705	0.277194	0.482174
	FR toddler 2 3 yr	0.0031249	3.1249e-07	0.445454	4.45454e-05	0.887784	8.87784e-05	0.00269468	0.0031249	0.384127	0.445454	0.765559	0.887784	0.00179645	0.0031249	0.256084	0.445454	0.510373	0.887784
	GEMS/Food G06	0.0103817	1.03817e-06	0.573575	5.73575e-05	1.13677	0.000113677	0.00895238	0.0103817	0.494609	0.573575	0.980265	1.13677	0.00596825	0.0103817	0.329739	0.573575	0.65351	1.13677
	GEMS/Food G07	0.00564117	5.64117e-07	0.385684	3.85684e-05	0.765726	7.65726e-05	0.00486452	0.00564117	0.332585	0.385684	0.660305	0.765726	0.00324302	0.00564117	0.221723	0.385684	0.440204	0.765726
	GEMS/Food G08	0.00596197	5.96197e-07	0.373357	3.73357e-05	0.740752	7.40752e-05	0.00514116	0.00596197	0.321955	0.373357	0.638769	0.740752	0.00342744	0.00596197	0.214637	0.373357	0.425846	0.740752
	GEMS/Food G10	0.00523794	5.23794e-07	0.365088	3.65088e-05	0.724937	7.24937e-05	0.00451681	0.00523794	0.314824	0.365088	0.625132	0.724937	0.00301121	0.00523794	0.209883	0.365088	0.416755	0.724937
	GEMS/Food G11	0.00522918	5.22918e-07	0.408212	4.08212e-05	0.811194	8.11194e-05	0.00450926	0.00522918	0.352011	0.408212	0.699513	0.811194	0.00300617	0.00522918	0.234674	0.408212	0.466342	0.811194
	GEMS/Food G15	0.00584492	5.84492e-07	0.386539	3.86539e-05	0.767234	7.67234e-05	0.00504022	0.00584492	0.333323	0.386539	0.661605	0.767234	0.00336015	0.00584492	0.222215	0.386539	0.44107	0.767234
	IE adult	0.00618792	6.18792e-07	0.334401	3.34401e-05	0.662613	6.62613e-05	0.005336	0.00618792	0.288362	0.334401	0.571388	0.662613	0.00355734	0.00618792	0.192241	0.334401	0.380926	0.662613
	IE child	0.00101341	1.01341e-07	0.072079	7.2079e-06	0.143145	1.43145e-05	0.000873888	0.00101341	0.0621556	0.072079	0.123437	0.143145	0.000582592	0.00101341	0.0414371	0.072079	0.0822915	0.143145
	IT adult	0.00538738	5.38738e-07	0.266109	2.66109e-05	0.526831	5.26831e-05	0.00464567	0.00538738	0.229473	0.266109	0.454299	0.526831	0.00309712	0.00538738	0.152982	0.266109	0.302866	0.526831
	IT toddler	0.00541396	5.41396e-07	0.309312	3.09312e-05	0.613211	6.13211e-05	0.00466859	0.00541396	0.266728	0.309312	0.528787	0.613211	0.0031124	0.00541396	0.177819	0.309312	0.352525	0.613211
	LT adult	0.00159756	1.59756e-07	0.214564	2.14564e-05	0.427531	4.27531e-05	0.00137762	0.00159756	0.185024	0.214564	0.368671	0.427531	0.000918411	0.00159756	0.12335	0.214564	0.245781	0.427531
	NL child	0.0102239	1.02239e-06	0.838034	8.38034e-05	1.66584	0.000166584	0.00881633	0.0102239	0.722658	0.838034	1.4365	1.66584	0.00587755	0.0102239	0.481772	0.838034	0.957666	1.66584
	NL general	0.00341639	3.41639e-07	0.28161	2.8161e-05	0.559804	5.59804e-05	0.00294604	0.00341639	0.24284	0.28161	0.482733	0.559804	0.00196402	0.00341639	0.161893	0.28161	0.321822	0.559804
	NL toddler	0.0172896	1.72896e-06	1.69792	0.000169792	3.37854	0.000337854	0.0149093	0.0172896	1.46416	1.69792	2.9134	3.37854	0.00993951	0.0172896	0.976105	1.69792	1.94227	3.37854
	PL general	0.00578033	5.78033e-07	0.287442	2.87442e-05	0.572449	5.72449e-05	0.00498453	0.00578033	0.247868	0.287442	0.493638	0.572449	0.00332302	0.00578033	0.165246	0.287442	0.329092	0.572449
	PT general	0.00578033	5.78033e-07	0.324121	3.24121e-05	0.642462	6.42462e-05	0.00498453	0.00578033	0.279498	0.324121	0.554012	0.642462	0.00332302	0.00578033	0.186332	0.324121	0.369341	0.642462
	RO general	0.00448376	4.48376e-07	0.36354	3.6354e-05	0.722596	7.22596e-05	0.00386646	0.00448376	0.31349	0.36354	0.623113	0.722596	0.00257764	0.00448376	0.208993	0.36354	0.415408	0.722596
	SE general	0.0040423	4.0423e-07	0.416622	4.16622e-05	0.829203	8.29203e-05	0.00348578	0.0040423	0.359264	0.416622	0.715043	0.829203	0.00232385	0.0040423	0.239509	0.416622	0.476695	0.829203
	UK adult	0.00142959	1.42959e-07	0.147037	1.47037e-05	0.292645	2.92645e-05	0.00123277	0.00142959	0.126794	0.147037	0.252355	0.292645	0.000821848	0.00142959	0.0845294	0.147037	0.168237	0.292645
	UK infant	0.00350343	3.50343e-07	0.39976	3.9976e-05	0.796017	7.96017e-05	0.0030211	0.00350343	0.344724	0.39976	0.686426	0.796017	0.00201407	0.00350343	0.229816	0.39976	0.457617	0.796017
	UK toddler	0.0033457	3.3457e-07	0.399029	3.99029e-05	0.794711	7.94711e-05	0.00288508	0.0033457	0.344092	0.399029	0.6853	0.794711	0.00192339	0.0033457	0.229395	0.399029	0.456867	0.794711
	UK vegetarian	0.00203692	2.03692e-07	0.204283	2.04283e-05	0.40653	4.0653e-05	0.00175649	0.00203692	0.176159	0.204283	0.350561	0.40653	0.00117099	0.00203692	0.117439	0.204283	0.233707	0.40653
		Monitoring year:
	CYFLUTHRIN	2019	ADI	0.003	Year of evaluation: 2003			Status of the active substance at the end of 2018: Not approved
								HBM-GV for DCCA adults		28.4567	µg/l in urine			HBM-GV for DCCA Children		18.9712	µg/l in urine
	EXPOSURE BY DIET: external doses of cyfluthrin							Correpondence with excreted DCCA						Correpondence with excreted DCCA
	Top 12 diets	Lower bound		Middle bound		Upper bound		Lower bound		Middle bound		Upper bound		Lower bound		Middle bound		Upper bound
		%ADI	mg/kg bw/d	%ADI	mg/kg bw/d	%ADI	mg/kg bw/d	µg/L urine	%HBM-GV	µg/L urine	%HBM-GV	µg/L urine	%HBM-GV	µg/L urine	%HBM-GV	µg/L urine	%HBM-GV	µg/L urine	%HBM-GV
	DE child	0.0462045	1.38614e-06	7.561	0.00022683	15.0758	0.000452274	0.0131483	0.0462045	2.15162	7.561	4.29008	15.0758	0.00876553	0.0462045	1.43441	7.561	2.86006	15.0758
	DE general	0.0139094	4.17282e-07	1.79767	5.39302e-05	3.58143	0.000107443	0.00395816	0.0139094	0.511559	1.79767	1.01916	3.58143	0.00263878	0.0139094	0.341039	1.79767	0.67944	3.58143
	DE women 14-50 yr	0.0151492	4.54476e-07	1.98967	5.96902e-05	3.96419	0.000118926	0.00431097	0.0151492	0.566196	1.98967	1.12808	3.96419	0.00287398	0.0151492	0.377464	1.98967	0.752054	3.96419
	DK adult	0.00643611	1.93083e-07	0.872071	2.61621e-05	1.73771	5.21312e-05	0.00183151	0.00643611	0.248163	0.872071	0.494495	1.73771	0.00122101	0.00643611	0.165442	0.872071	0.329663	1.73771
	DK child	0.011906	3.57179e-07	1.86195	5.58586e-05	3.712	0.00011136	0.00338805	0.011906	0.529851	1.86195	1.05631	3.712	0.0022587	0.011906	0.353234	1.86195	0.70421	3.712
	ES adult	0.0167806	5.03418e-07	1.2543	3.7629e-05	2.49182	7.47546e-05	0.00477521	0.0167806	0.356933	1.2543	0.709091	2.49182	0.00318348	0.0167806	0.237955	1.2543	0.472727	2.49182
	ES child	0.0174973	5.2492e-07	1.54053	4.62158e-05	3.06356	9.19067e-05	0.00497917	0.0174973	0.438384	1.54053	0.871788	3.06356	0.00331945	0.0174973	0.292256	1.54053	0.581192	3.06356
	FI 3 yr	0.00638565	1.91569e-07	0.933084	2.79925e-05	1.85978	5.57935e-05	0.00181715	0.00638565	0.265525	0.933084	0.529233	1.85978	0.00121143	0.00638565	0.177017	0.933084	0.352822	1.85978
	FI 6 yr	0.00544306	1.63292e-07	0.707721	2.12316e-05	1.41	4.23e-05	0.00154892	0.00544306	0.201394	0.707721	0.40124	1.41	0.00103261	0.00544306	0.134263	0.707721	0.267493	1.41
	FI adult	0.00466497	1.39949e-07	0.579738	1.73921e-05	1.15481	3.46443e-05	0.0013275	0.00466497	0.164975	0.579738	0.328622	1.15481	0.000884999	0.00466497	0.109983	0.579738	0.219081	1.15481
	FR adult	0.00670638	2.01192e-07	0.731457	2.19437e-05	1.45621	4.36862e-05	0.00190842	0.00670638	0.208149	0.731457	0.414389	1.45621	0.00127228	0.00670638	0.138766	0.731457	0.27626	1.45621
	FR child 3 15 yr	0.0146974	4.40922e-07	1.97149	5.91446e-05	3.92827	0.000117848	0.0041824	0.0146974	0.561021	1.97149	1.11786	3.92827	0.00278827	0.0146974	0.374014	1.97149	0.745239	3.92827
	FR infant	0.00883292	2.64988e-07	1.26828	3.80483e-05	2.52772	7.58316e-05	0.00251356	0.00883292	0.36091	1.26828	0.719307	2.52772	0.00167571	0.00883292	0.240607	1.26828	0.479538	2.52772
	FR toddler 2 3 yr	0.0158031	4.74093e-07	2.14952	6.44857e-05	4.28324	0.000128497	0.00449704	0.0158031	0.611684	2.14952	1.21887	4.28324	0.00299803	0.0158031	0.40779	2.14952	0.812581	4.28324
	GEMS/Food G06	0.0148404	4.45212e-07	1.61375	4.84125e-05	3.21266	9.63797e-05	0.0042231	0.0148404	0.45922	1.61375	0.914217	3.21266	0.0028154	0.0148404	0.306147	1.61375	0.609478	3.21266
	GEMS/Food G07	0.0132928	3.98785e-07	1.38511	4.15533e-05	2.75693	8.27079e-05	0.00378271	0.0132928	0.394157	1.38511	0.784532	2.75693	0.00252181	0.0132928	0.262772	1.38511	0.523021	2.75693
	GEMS/Food G08	0.0119254	3.57761e-07	1.31091	3.93272e-05	2.60989	7.82966e-05	0.00339357	0.0119254	0.373041	1.31091	0.742689	2.60989	0.00226238	0.0119254	0.248694	1.31091	0.495126	2.60989
	GEMS/Food G10	0.0137242	4.11727e-07	1.28823	3.8647e-05	2.56274	7.68823e-05	0.00390547	0.0137242	0.36659	1.28823	0.729274	2.56274	0.00260365	0.0137242	0.244393	1.28823	0.486183	2.56274
	GEMS/Food G11	0.01018	3.05401e-07	1.55004	4.65011e-05	3.08989	9.26967e-05	0.0028969	0.01018	0.44109	1.55004	0.879283	3.08989	0.00193127	0.01018	0.29406	1.55004	0.586188	3.08989
	GEMS/Food G15	0.00882502	2.64751e-07	1.24075	3.72226e-05	2.47268	7.41805e-05	0.00251131	0.00882502	0.353078	1.24075	0.703645	2.47268	0.00167421	0.00882502	0.235385	1.24075	0.469097	2.47268
	IE adult	0.0153261	4.59782e-07	1.33571	4.00713e-05	2.6561	7.96829e-05	0.0043613	0.0153261	0.3801	1.33571	0.755838	2.6561	0.00290754	0.0153261	0.2534	1.33571	0.503892	2.6561
	IE child	0.00134793	4.04378e-08	0.257492	7.72475e-06	0.513635	1.54091e-05	0.000383576	0.00134793	0.0732737	0.257492	0.146164	0.513635	0.000255717	0.00134793	0.0488492	0.257492	0.0974426	0.513635
	IT adult	0.0160344	4.81033e-07	1.03863	3.1159e-05	2.06124	6.18371e-05	0.00456288	0.0160344	0.295562	1.03863	0.58656	2.06124	0.00304192	0.0160344	0.197041	1.03863	0.39104	2.06124
	IT toddler	0.0147001	4.41004e-07	1.05152	3.15455e-05	2.08833	6.265e-05	0.00418318	0.0147001	0.299228	1.05152	0.594272	2.08833	0.00278879	0.0147001	0.199485	1.05152	0.396181	2.08833
	LT adult	0.00509277	1.52783e-07	0.933249	2.79975e-05	1.86141	5.58422e-05	0.00144924	0.00509277	0.265572	0.933249	0.529696	1.86141	0.000966158	0.00509277	0.177048	0.933249	0.35313	1.86141
	NL child	0.0341199	1.0236e-06	4.10754	0.000123226	8.18096	0.000245429	0.0097094	0.0341199	1.16887	4.10754	2.32804	8.18096	0.00647294	0.0341199	0.779249	4.10754	1.55202	8.18096
	NL general	0.0132538	3.97614e-07	1.30449	3.91347e-05	2.59572	7.78717e-05	0.0037716	0.0132538	0.371215	1.30449	0.738659	2.59572	0.0025144	0.0132538	0.247477	1.30449	0.492439	2.59572
	NL toddler	0.0666866	2.0006e-06	8.18108	0.000245432	16.2955	0.000488864	0.0189768	0.0666866	2.32807	8.18108	4.63716	16.2955	0.0126512	0.0666866	1.55205	8.18108	3.09144	16.2955
	PL general	0.00656289	1.96887e-07	1.25178	3.75535e-05	2.49701	7.49102e-05	0.00186759	0.00656289	0.356217	1.25178	0.710567	2.49701	0.00124506	0.00656289	0.237478	1.25178	0.473711	2.49701
	PT general	0.0226776	6.80327e-07	1.38722	4.16166e-05	2.75176	8.25529e-05	0.0064533	0.0226776	0.394758	1.38722	0.783063	2.75176	0.0043022	0.0226776	0.263172	1.38722	0.522042	2.75176
	RO general	0.00701035	2.10311e-07	1.10156	3.30467e-05	2.1961	6.58831e-05	0.00199492	0.00701035	0.313467	1.10156	0.62494	2.1961	0.00132995	0.00701035	0.208978	1.10156	0.416627	2.1961
	SE general	0.0182321	5.46962e-07	1.46687	4.4006e-05	2.9155	8.74651e-05	0.00518825	0.0182321	0.417423	1.46687	0.829657	2.9155	0.00345883	0.0182321	0.278282	1.46687	0.553105	2.9155
	UK adult	0.00446685	1.34006e-07	0.503046	1.50914e-05	1.00162	3.00487e-05	0.00127112	0.00446685	0.14315	0.503046	0.28503	1.00162	0.000847414	0.00446685	0.0954336	0.503046	0.19002	1.00162
	UK infant	0.00895811	2.68743e-07	1.38383	4.15148e-05	2.75869	8.27608e-05	0.00254919	0.00895811	0.393792	1.38383	0.785035	2.75869	0.00169946	0.00895811	0.262528	1.38383	0.523356	2.75869
	UK toddler	0.00834697	2.50409e-07	1.47394	4.42183e-05	2.93954	8.81862e-05	0.00237528	0.00834697	0.419436	1.47394	0.836497	2.93954	0.00158352	0.00834697	0.279624	1.47394	0.557665	2.93954
	UK vegetarian	0.00590626	1.77188e-07	0.713324	2.13997e-05	1.42074	4.26222e-05	0.00168073	0.00590626	0.202989	0.713324	0.404297	1.42074	0.00112049	0.00590626	0.135326	0.713324	0.269531	1.42074
		Monitoring year
	CYFLUTHRIN	2018	ADI	0.003	Year of evaluation: 2003			Status of the active substance at the end of 2018: Not approved
								HBM-GV for DCCA adults		28.4567	µg/l in urine			HBM-GV for DCCA Children		18.9712	µg/l in urine
	EXPOSURE BY DIET: external doses of cyfluthrin							Correpondence with excreted DCCA						Correpondence with excreted DCCA
	Top 12 diets	Lower bound		Upper bound				Lower bound		Upper bound		Middle bound (estimated)		Lower bound		Upper bound		Middle bound (estimated)
		%ADI	mg/kg bw/d	%ADI	mg/kg bw/d			µg/L urine	%HBM-GV	µg/L urine	%HBM-GV	µg/L urine		µg/L urine	%HBM-GV	µg/L urine	%HBM-GV	µg/L urine
	DE child	0.0488146	1.46444e-06	9.68034	0.00029041			0.013891	0.0488146	2.75471	9.68034	1.3843		0.00926069	0.0488146	1.83647	9.68034	0.922867
	DE general	0.0162498	4.87494e-07	2.62053	7.86159e-05			0.00462417	0.0162498	0.745718	2.62053	0.375171		0.00308278	0.0162498	0.497145	2.62053	0.250114
	DE women 14-50 yr	0.0175538	5.26614e-07	2.90036	8.70107e-05			0.00499524	0.0175538	0.825347	2.90036	0.415171		0.00333016	0.0175538	0.550232	2.90036	0.276781
	DK adult	0.00702082	2.10625e-07	1.18305	3.54915e-05			0.0019979	0.00702082	0.336657	1.18305	0.169328		0.00133193	0.00702082	0.224438	1.18305	0.112885
	DK child	0.0102558	3.07675e-07	2.12631	6.37893e-05			0.00291847	0.0102558	0.605078	2.12631	0.303998		0.00194565	0.0102558	0.403386	2.12631	0.202666
	ES adult	0.0164692	4.94075e-07	1.96769	5.90307e-05			0.00468659	0.0164692	0.559941	1.96769	0.282314		0.0031244	0.0164692	0.373294	1.96769	0.188209
	ES child	0.0173685	5.21055e-07	2.52788	7.58363e-05			0.00494251	0.0173685	0.719351	2.52788	0.362147		0.003295	0.0173685	0.479568	2.52788	0.241431
	FI 3 yr	0.00786043	2.35813e-07	1.21	3.63001e-05			0.00223682	0.00786043	0.344328	1.21	0.173282		0.00149121	0.00786043	0.229552	1.21	0.115522
	FI 6 yr	0.00640314	1.92094e-07	0.906387	2.71916e-05			0.00182213	0.00640314	0.257928	0.906387	0.129875		0.00121475	0.00640314	0.171952	0.906387	0.0865834
	FI adult	0.00559148	1.67744e-07	0.929154	2.78746e-05			0.00159115	0.00559148	0.264407	0.929154	0.132999		0.00106077	0.00559148	0.176271	0.929154	0.088666
	FR adult	0.00744241	2.23272e-07	1.17308	3.51923e-05			0.00211787	0.00744241	0.33382	1.17308	0.167969		0.00141191	0.00744241	0.222547	1.17308	0.111979
	FR child 3 15 yr	0.016956	5.0868e-07	3.19478	9.58433e-05			0.00482513	0.016956	0.90913	3.19478	0.456977		0.00321675	0.016956	0.606086	3.19478	0.304652
	FR infant	0.00465449	1.39635e-07	1.32575	3.97726e-05			0.00132452	0.00465449	0.377266	1.32575	0.189295		0.000883011	0.00465449	0.251511	1.32575	0.126197
	FR toddler 2 3 yr	0.0118216	3.54648e-07	2.95055	8.85165e-05			0.00336405	0.0118216	0.839631	2.95055	0.421497		0.0022427	0.0118216	0.559754	2.95055	0.280998
	GEMS/Food G06	0.028231	8.46929e-07	3.7462	0.000112386			0.00803362	0.028231	1.06605	3.7462	0.53704		0.00535575	0.028231	0.710698	3.7462	0.358027
	GEMS/Food G07	0.0160609	4.81828e-07	2.19894	6.59681e-05			0.00457041	0.0160609	0.625745	2.19894	0.315158		0.00304694	0.0160609	0.417164	2.19894	0.210105
	GEMS/Food G08	0.0172433	5.173e-07	2.12957	6.38872e-05			0.00490689	0.0172433	0.606008	2.12957	0.305457		0.00327126	0.0172433	0.404005	2.12957	0.203638
	GEMS/Food G10	0.018178	5.45341e-07	2.24985	6.74956e-05			0.00517288	0.018178	0.640235	2.24985	0.322704		0.00344858	0.018178	0.426823	2.24985	0.215136
	GEMS/Food G11	0.0106019	3.18058e-07	2.01404	6.04211e-05			0.00301697	0.0106019	0.57313	2.01404	0.288073		0.00201131	0.0106019	0.382086	2.01404	0.192049
	GEMS/Food G15	0.0178656	5.35967e-07	2.47237	7.4171e-05			0.00508396	0.0178656	0.703555	2.47237	0.35432		0.00338931	0.0178656	0.469037	2.47237	0.236213
	IE adult	0.0165764	4.97293e-07	2.01968	6.05904e-05			0.00471712	0.0165764	0.574736	2.01968	0.289726		0.00314474	0.0165764	0.383157	2.01968	0.193151
	IE child	0.00141278	4.23833e-08	0.311932	9.35795e-06			0.000402031	0.00141278	0.0887656	0.311932	0.0445838		0.00026802	0.00141278	0.059177	0.311932	0.0297225
	IT adult	0.0187393	5.6218e-07	1.81945	5.45834e-05			0.0053326	0.0187393	0.517755	1.81945	0.261544		0.00355507	0.0187393	0.34517	1.81945	0.174363
	IT toddler	0.0176091	5.28273e-07	1.96492	5.89475e-05			0.00501098	0.0176091	0.559151	1.96492	0.282081		0.00334065	0.0176091	0.372768	1.96492	0.188054
	LT adult	0.00668779	2.00634e-07	1.54568	4.63704e-05			0.00190313	0.00668779	0.43985	1.54568	0.220877		0.00126875	0.00668779	0.293233	1.54568	0.147251
	NL child	0.0345367	1.0361e-06	5.14961	0.000154488			0.00982803	0.0345367	1.46541	5.14961	0.73762		0.00655202	0.0345367	0.976941	5.14961	0.491746
	NL general	0.0155409	4.66226e-07	1.85317	5.55952e-05			0.00442243	0.0155409	0.527353	1.85317	0.265888		0.00294828	0.0155409	0.351569	1.85317	0.177259
	NL toddler	0.0550743	1.65223e-06	10.2341	0.000307022			0.0156724	0.0550743	2.91229	10.2341	1.46398		0.0104482	0.0550743	1.94152	10.2341	0.975986
	PL general	0.00955067	2.8652e-07	1.99328	5.97983e-05			0.00271781	0.00955067	0.567221	1.99328	0.28497		0.00181187	0.00955067	0.378147	1.99328	0.18998
	PT general	0.0299488	8.98463e-07	1.81472	5.44416e-05			0.00852244	0.0299488	0.51641	1.81472	0.262466		0.00568163	0.0299488	0.344274	1.81472	0.174978
	RO general	0.0197017	5.9105e-07	2.95594	8.86783e-05			0.00560646	0.0197017	0.841166	2.95594	0.423386		0.00373764	0.0197017	0.560777	2.95594	0.282257
	SE general	0.0209338	6.28015e-07	2.09048	6.27145e-05			0.00595709	0.0209338	0.594883	2.09048	0.30042		0.00397139	0.0209338	0.396589	2.09048	0.20028
	UK adult	0.00523152	1.56946e-07	0.848546	2.54564e-05			0.00148872	0.00523152	0.241469	0.848546	0.121479		0.000992481	0.00523152	0.160979	0.848546	0.0809858
	UK infant	0.00930281	2.79084e-07	1.69768	5.09305e-05			0.00264728	0.00930281	0.483106	1.69768	0.242876		0.00176485	0.00930281	0.32207	1.69768	0.161918
	UK toddler	0.0100843	3.0253e-07	2.20693	6.62078e-05			0.00286967	0.0100843	0.62802	2.20693	0.315445		0.00191311	0.0100843	0.41868	2.20693	0.210296
	UK vegetarian	0.00729352	2.18806e-07	1.22815	3.68444e-05			0.0020755	0.00729352	0.349491	1.22815	0.175783		0.00138367	0.00729352	0.232994	1.22815	0.117189
		Monitoring year
	CYFLUTHRIN	2017	ADI	0.003	Year of evaluation: 2003			Status of the active substance: Not approved
								HBM-GV for DCCA adults		28.4567	µg/l in urine			HBM-GV for DCCA Children		18.9712	µg/l in urine
	EXPOSURE BY DIET: external doses of cyfluthrin							Correpondence with excreted DCCA						Correpondence with excreted DCCA
	Top 12 diets	Lower bound		Upper bound				Lower bound		Upper bound		Middle bound (estimated)		Lower bound		Upper bound		Middle bound (estimated)
		%ADI	mg/kg bw/d	%ADI	mg/kg bw/d			µg/L urine	%HBM-GV	µg/L urine	%HBM-GV	µg/L urine		µg/L urine	%HBM-GV	µg/L urine	%HBM-GV	µg/L urine
	DE child	0.0566438	1.69931e-06	9.98167	0.00029945			0.016119	0.0566438	2.84046	9.98167	1.42829		0.010746	0.0566438	1.89364	9.98167	0.952193
	DE general	0.0148964	4.46892e-07	2.7383	8.2149e-05			0.00423903	0.0566438	0.779231	2.7383	0.391735		0.00282602	0.0148964	0.519487	2.7383	0.261157
	DE women 14-50 yr	0.0157047	4.7114e-07	3.03038	9.09114e-05			0.00446903	0.0566438	0.862347	3.03038	0.433408		0.00297936	0.0157047	0.574898	3.03038	0.288939
	DK adult	0.00659624	1.97887e-07	1.18028	3.54085e-05			0.00187707	0.0566438	0.33587	1.18028	0.168874		0.00125138	0.00659624	0.223914	1.18028	0.112583
	DK child	0.0117942	3.53827e-07	2.08606	6.25819e-05			0.00335625	0.0566438	0.593626	2.08606	0.298491		0.0022375	0.0117942	0.395751	2.08606	0.198994
	ES adult	0.0128825	3.86476e-07	1.98888	5.96663e-05			0.00366595	0.0566438	0.565969	1.98888	0.284818		0.00244397	0.0128825	0.377313	1.98888	0.189878
	ES child	0.0144586	4.33759e-07	2.64902	7.94706e-05			0.00411445	0.0566438	0.753825	2.64902	0.37897		0.00274297	0.0144586	0.50255	2.64902	0.252646
	FI 3 yr	0.006856	2.0568e-07	1.18606	3.55818e-05			0.001951	0.0566438	0.337514	1.18606	0.169732		0.00130066	0.006856	0.225009	1.18606	0.113155
	FI 6 yr	0.00499393	1.49818e-07	0.889221	2.66766e-05			0.00142111	0.0566438	0.253043	0.889221	0.127232		0.000947406	0.00499393	0.168696	0.889221	0.0848215
	FI adult	0.0101252	3.03755e-07	0.951587	2.85476e-05			0.00288129	0.0566438	0.270791	0.951587	0.136836		0.00192086	0.0101252	0.180527	0.951587	0.091224
	FR adult	0.00362724	1.08817e-07	1.29753	3.8926e-05			0.00103219	0.0566438	0.369236	1.29753	0.185134		0.000688129	0.00362724	0.246157	1.29753	0.123423
	FR child 3 15 yr	0.0194896	5.84688e-07	3.32014	9.96043e-05			0.0055461	0.0566438	0.944805	3.32014	0.475175		0.0036974	0.0194896	0.62987	3.32014	0.316784
	FR infant	0.0140322	4.20965e-07	1.35356	4.06068e-05			0.0039931	0.0566438	0.385179	1.35356	0.194586		0.00266206	0.0140322	0.256786	1.35356	0.129724
	FR toddler 2 3 yr	0.0255067	7.652e-07	2.99544	8.98633e-05			0.00725837	0.0566438	0.852405	2.99544	0.429832		0.00483891	0.0255067	0.56827	2.99544	0.286555
	GEMS/Food G06	0.0185262	5.55787e-07	3.671	0.00011013			0.00527196	0.0566438	1.04465	3.671	0.52496		0.00351464	0.0185262	0.696432	3.671	0.349973
	GEMS/Food G07	0.0140872	4.22615e-07	2.36729	7.10187e-05			0.00400875	0.0566438	0.673654	2.36729	0.338831		0.0026725	0.0140872	0.449103	2.36729	0.225888
	GEMS/Food G08	0.013147	3.94409e-07	2.13671	6.41014e-05			0.00374119	0.0566438	0.608039	2.13671	0.30589		0.00249413	0.013147	0.405359	2.13671	0.203927
	GEMS/Food G10	0.0139051	4.17153e-07	2.3849	7.15471e-05			0.00395693	0.0566438	0.678666	2.3849	0.341312		0.00263796	0.0139051	0.452444	2.3849	0.227541
	GEMS/Food G11	0.0106685	3.20055e-07	2.15598	6.46794e-05			0.0030359	0.0566438	0.613522	2.15598	0.308279		0.00202394	0.0106685	0.409015	2.15598	0.205519
	GEMS/Food G15	0.0128466	3.85398e-07	2.37598	7.12793e-05			0.00365572	0.0566438	0.676126	2.37598	0.339891		0.00243715	0.0128466	0.450751	2.37598	0.226594
	IE adult	0.0161513	4.8454e-07	2.32965	6.98896e-05			0.00459614	0.0566438	0.662943	2.32965	0.33377		0.0030641	0.0161513	0.441962	2.32965	0.222513
	IE child	0.00156835	4.70504e-08	0.313548	9.40645e-06			0.000446301	0.0566438	0.0892257	0.313548	0.044836		0.000297534	0.00156835	0.0594838	0.313548	0.0298907
	IT adult	0.0146255	4.38764e-07	1.8498	5.5494e-05			0.00416193	0.0566438	0.526393	1.8498	0.265277		0.00277462	0.0146255	0.350929	1.8498	0.176852
	IT toddler	0.0139028	4.17084e-07	2.02697	6.08091e-05			0.00395628	0.0566438	0.576809	2.02697	0.290383		0.00263752	0.0139028	0.38454	2.02697	0.193589
	LT adult	0.00714655	2.14397e-07	1.57955	4.73864e-05			0.00203368	0.0566438	0.449487	1.57955	0.225761		0.00135578	0.00714655	0.299658	1.57955	0.150507
	NL child	0.0392518	1.17755e-06	5.28763	0.000158629			0.0111698	0.0566438	1.50469	5.28763	0.757928		0.00744651	0.0392518	1.00312	5.28763	0.505285
	NL general	0.0158396	4.75187e-07	1.95679	5.87038e-05			0.00450743	0.0566438	0.556839	1.95679	0.280673		0.00300495	0.0158396	0.371226	1.95679	0.187116
	NL toddler	0.0761817	2.28545e-06	10.2939	0.000308817			0.0216788	0.0566438	2.9293	10.2939	1.47549		0.0144526	0.0761817	1.95287	10.2939	0.983661
	PL general	0.0101258	3.03774e-07	2.05527	6.16581e-05			0.00288147	0.0566438	0.584863	2.05527	0.293872		0.00192098	0.0101258	0.389909	2.05527	0.195915
	PT general	0.0208924	6.26773e-07	1.81972	5.45917e-05			0.00594531	0.0566438	0.517834	1.81972	0.26189		0.00396354	0.0208924	0.345223	1.81972	0.174593
	RO general	0.0136962	4.10885e-07	2.8169	8.45071e-05			0.00389748	0.0566438	0.801599	2.8169	0.402748		0.00259832	0.0136962	0.534399	2.8169	0.268499
	SE general	0.0161139	4.83418e-07	2.18901	6.56702e-05			0.0045855	0.0566438	0.62292	2.18901	0.313753		0.003057	0.0161139	0.41528	2.18901	0.209169
	UK adult	0.00361913	1.08574e-07	0.931155	2.79346e-05			0.00102989	0.0566438	0.264976	0.931155	0.133003		0.000686591	0.00361913	0.176651	0.931155	0.0886687
	UK infant	0.0100701	3.02102e-07	1.92419	5.77256e-05			0.00286562	0.0566438	0.547561	1.92419	0.275213		0.00191041	0.0100701	0.365041	1.92419	0.183476
	UK toddler	0.00897193	2.69158e-07	2.33558	7.00675e-05			0.00255312	0.0566438	0.664631	2.33558	0.333592		0.00170208	0.00897193	0.443087	2.33558	0.222395
	UK vegetarian	0.00491916	1.47575e-07	1.31243	3.9373e-05			0.00139983	0.0566438	0.373476	1.31243	0.187438		0.000933221	0.00491916	0.248984	1.31243	0.124959
		Monitoring year
	CYFLUTHRIN	2016	ADI	0.003	Year of evaluation: 2003			Status of the active substance: Not approved
								HBM-GV for DCCA adults		28.4567	µg/l in urine			HBM-GV for DCCA Children		18.9712	µg/l in urine
	EXPOSURE BY DIET: external doses of cyfluthrin							Correpondence with excreted DCCA						Correpondence with excreted DCCA
	Top 12 diets	Lower bound		Upper bound				Lower bound		Upper bound		Middle bound (estimated)		Lower bound		Upper bound		Middle bound (estimated)
		%ADI	mg/kg bw/d	%ADI	mg/kg bw/d			µg/L urine	%HBM-GV	µg/L urine	%HBM-GV	µg/L urine		µg/L urine	%HBM-GV	µg/L urine	%HBM-GV	µg/L urine
	DE child	0.0487181	1.46154e-06	9.37435	0.000281231			0.0138636	0.0487181	2.66764	9.37435	1.34075		0.00924239	0.0487181	1.77842	9.37435	0.893833
	DE general
	DE women 14-50 yr
	DK adult	0.00518331	1.55499e-07	0.791731	2.37519e-05			0.001475	0.00518331	0.225301	0.791731	0.113388		0.000983333	0.00518331	0.150201	0.791731	0.075592
	DK child	0.00993008	2.97902e-07	1.91182	5.73545e-05			0.00282578	0.00993008	0.54404	1.91182	0.273433		0.00188385	0.00993008	0.362694	1.91182	0.182289
	ES adult	0.0169661	5.08982e-07	1.77185	5.31556e-05			0.00482799	0.0169661	0.504212	1.77185	0.25452		0.00321866	0.0169661	0.336141	1.77185	0.16968
	ES child	0.0176649	5.29946e-07	2.34521	7.03562e-05			0.00502685	0.0176649	0.66737	2.34521	0.336198		0.00335123	0.0176649	0.444913	2.34521	0.224132
	FI 3 yr
	FI 6 yr
	FI adult	0.00310912	9.32737e-08	0.799932	2.3998e-05			0.000884756	0.00310912	0.227635	0.799932	0.11426		0.000589837	0.00310912	0.151756	0.799932	0.0761731
	FR adult	0.00926073	2.77822e-07	0.804102	2.41231e-05			0.0026353	0.00926073	0.228821	0.804102	0.115728		0.00175687	0.00926073	0.152548	0.804102	0.0771522
	FR child 3 15 yr
	FR infant	0.0139889	4.19666e-07	2.82609	8.47828e-05			0.00398078	0.0139889	0.804214	2.82609	0.404097		0.00265385	0.0139889	0.536143	2.82609	0.269398
	FR toddler 2 3 yr	0.0181294	5.43883e-07	3.85022	0.000115507			0.00515905	0.0181294	1.09565	3.85022	0.550403		0.00343936	0.0181294	0.730432	3.85022	0.366936
	GEMS/Food G06
	GEMS/Food G07
	GEMS/Food G08
	GEMS/Food G10
	GEMS/Food G11
	GEMS/Food G15
	IE adult	0.0287388	8.62163e-07	2.61554	7.84661e-05			0.00817812	0.0287388	0.744297	2.61554	0.376237		0.00545208	0.0287388	0.496198	2.61554	0.250825
	IE child
	IT adult	0.0201228	6.03684e-07	1.36975	4.10926e-05			0.0057263	0.0201228	0.389787	1.36975	0.197757		0.00381753	0.0201228	0.259858	1.36975	0.131838
	IT toddler
	LT adult	0.00437908	1.31373e-07	1.28271	3.84813e-05			0.00124614	0.00437908	0.365017	1.28271	0.183132		0.000830763	0.00437908	0.243345	1.28271	0.122088
	NL child	0.0310131	9.30392e-07	6.29489	0.000188847			0.00882531	0.0310131	1.79132	6.29489	0.900073		0.00588354	0.0310131	1.19421	6.29489	0.600049
	NL general	0.0112327	3.3698e-07	2.07999	6.23997e-05			0.00319645	0.0112327	0.591897	2.07999	0.297547		0.00213097	0.0112327	0.394598	2.07999	0.198365
	NL toddler
	PL general	0.00801035	2.4031e-07	1.62717	4.8815e-05			0.00227948	0.00801035	0.463038	1.62717	0.232659		0.00151966	0.00801035	0.308692	1.62717	0.155106
	PT general	0.0156443	4.69328e-07	1.44038	4.32114e-05			0.00445185	0.0156443	0.409886	1.44038	0.207169		0.0029679	0.0156443	0.273257	1.44038	0.138112
	RO general							0		0
	SE general	0.0110402	3.31205e-07	1.68651	5.05953e-05			0.00314168	0.0110402	0.479926	1.68651	0.241534		0.00209445	0.0110402	0.31995	1.68651	0.161022
	UK adult	0.00476346	1.42904e-07	0.819435	2.45831e-05			0.00135552	0.00476346	0.233185	0.819435	0.11727		0.000903683	0.00476346	0.155456	0.819435	0.07818
	UK infant	0.0110462	3.31385e-07	2.07302	6.21907e-05			0.00314338	0.0110462	0.589914	2.07302	0.296529		0.00209559	0.0110462	0.393276	2.07302	0.197686
	UK toddler	0.00953893	2.86168e-07	2.30019	6.90056e-05			0.00271447	0.00953893	0.654558	2.30019	0.328636		0.00180965	0.00953893	0.436372	2.30019	0.219091
	UK vegetarian	0.00637404	1.91221e-07	1.14664	3.43993e-05			0.00181385	0.00637404	0.326297	1.14664	0.164056		0.00120923	0.00637404	0.217532	1.14664	0.10937

## Sheet: Cypermethrin
	DCCA Data
		ADI	Mw	Metabolite	Mw	Fue	2nd Metabol	Mw	Fue		(MW metab*Fue)/Mw parent)= 0,18				HBM GV = ((ADI mg/kg bw/d * (MW metab*Fue)/Mw parent)/0,02 o 0,03 l/kg/bw)
	Deltamethrin	0.01	505.2	DBCA	298	0.45	3PBA	214.2	0.09		(208,1*0,36)/416,3		0.179922				HBMGv mg/L		HBMGV µg/L
	Cyfluthrin	0.01	434.3	DCCA	208.06	0.36	4-F3PBA	232.21	0.47					HBM GV Adult =(ADI* 0,191)/0,02 =			0.0449805	mg/l	45 µg/L
	Cypermethrin	0.005	416.3	DCCA	208.06	0.36	3PBA	214.2	0.09					HBM GV Child =(ADI* 0,172)/0,03 =			0.029987	mg/l	30 µg/L
	λ cyhalothrin	0.0025	449.9	CFMP	242.6	0.21	3PBA	214.2	0.09
	Bifenthrin	0.015	422.9	CFMP	242.6	0.21					µg/L urine =	((mg/kg bw/d in diet) *((208* 0,36)/416))/0,03 or 0,02 l/kg bw					(0,00055*0,18)/0,02 = 0,00499 mg/l =4,99 µg/l				Adult
	Permethrin	0.05	391.2	DCCA	208.06	0.36	3PBA	214.2	0.09								(0,00055*0,18)/0,03 = 0,00499 mg/l =3,3 µg/l				Children
	CFMP = CLF3CA
											µg/L urine =	0,005 mg/kg/bw/d equals 45 µg/l de DCCA in urine,then 0,00055 will be equivalent to 4,99 µg/l								(0,0005*0,18)/0,03=0,0033 = 3,3
	Monitoring year:																			(0,00055*30)/ 0,005 = 3,3
	CYPERMETHRIN	2020	ADI	0.005	Year of evaluation: 2018			Status of the active substance at the end of 2020: Approved
								HBM-GV for DCCA adults		44.9805	µg/l in urine			HBM-GV for DCCA Children		29.987	µg/l in urine
	EXPOSURE BY DIET: external doses of cypermethrin							Correpondence with excreted DCCA						Correpondence with excreted DCCA
	Top 12 diets	Lower bound		Middle bound		Upper bound		Lower bound		Middle bound		Upper bound		Lower bound		Middle bound		Upper bound
		%ADI	mg/kg bw/d	%ADI	mg/kg bw/d	%ADI	mg/kg bw/d	µg/L urine	%HBM-GV	µg/L urine	%HBM-GV	µg/L urine	%HBM-GV	µg/L urine	%HBM-GV	µg/L urine	%HBM-GV	µg/L urine	%HBM-GV
	DE child	1.02737	5.13685e-05	6.08055	0.000304027	11.0981	0.000554906	0.462117	1.02737	2.73506	6.08055	4.992	11.0981	0.308078	1.02737	1.82338	6.08055	3.328	11.0981
	DE general	0.743677	3.71838e-05	2.66456	0.000133228	4.55572	0.000227786	0.33451	0.743677	1.19854	2.66456	2.04919	4.55572	0.223007	0.743677	0.799024	2.66456	1.36613	4.55572
	DE women 14-50 yr	0.618703	3.09351e-05	2.6194	0.00013097	4.59429	0.000229714	0.278296	0.618703	1.17822	2.6194	2.06654	4.59429	0.185531	0.618703	0.78548	2.6194	1.37769	4.59429
	DK adult	0.262252	1.31126e-05	1.53118	7.65591e-05	2.78609	0.000139304	0.117962	0.262252	0.688734	1.53118	1.2532	2.78609	0.0786415	0.262252	0.459156	1.53118	0.835466	2.78609
	DK child	0.623489	3.11744e-05	3.69965	0.000184983	6.75597	0.000337798	0.280449	0.623489	1.66412	3.69965	3.03887	6.75597	0.186966	0.623489	1.10942	3.69965	2.02591	6.75597
	ES adult	0.745441	3.72721e-05	2.3222	0.00011611	3.8735	0.000193675	0.335304	0.745441	1.04454	2.3222	1.74232	3.8735	0.223536	0.745441	0.696359	2.3222	1.16155	3.8735
	ES child	0.669101	3.3455e-05	2.92487	0.000146244	5.15864	0.000257932	0.300965	0.669101	1.31562	2.92487	2.32038	5.15864	0.200643	0.669101	0.877083	2.92487	1.54692	5.15864
	FI 3 yr	0.238731	1.19365e-05	2.25605	0.000112803	4.26524	0.000213262	0.107382	0.238731	1.01479	2.25605	1.91853	4.26524	0.0715882	0.238731	0.676524	2.25605	1.27902	4.26524
	FI 6 yr	0.203815	1.01907e-05	1.79034	8.95169e-05	3.36982	0.000168491	0.0916769	0.203815	0.805304	1.79034	1.51576	3.36982	0.061118	0.203815	0.536869	1.79034	1.01051	3.36982
	FI adult	0.126449	6.32244e-06	1.02931	5.14653e-05	1.92647	9.63235e-05	0.0568774	0.126449	0.462988	1.02931	0.866537	1.92647	0.0379183	0.126449	0.308658	1.02931	0.577691	1.92647
	FR adult	0.582459	2.9123e-05	2.08984	0.000104492	3.56113	0.000178056	0.261993	0.582459	0.940021	2.08984	1.60181	3.56113	0.174662	0.582459	0.626681	2.08984	1.06788	3.56113
	FR child 3 15 yr	0.706255	3.53128e-05	3.29079	0.000164539	5.84762	0.000292381	0.317677	0.706255	1.48021	3.29079	2.63029	5.84762	0.211785	0.706255	0.986809	3.29079	1.75353	5.84762
	FR infant	0.178031	8.90153e-06	1.40003	7.00015e-05	2.61449	0.000130724	0.0800792	0.178031	0.629741	1.40003	1.17601	2.61449	0.0533861	0.178031	0.419828	1.40003	0.784008	2.61449
	FR toddler 2 3 yr	0.471249	2.35624e-05	2.76613	0.000138306	5.04176	0.000252088	0.21197	0.471249	1.24422	2.76613	2.26781	5.04176	0.141314	0.471249	0.829479	2.76613	1.51188	5.04176
	GEMS/Food G06	1.13362	5.66808e-05	4.69497	0.000234749	8.21765	0.000410883	0.509907	1.13362	2.11183	4.69497	3.69635	8.21765	0.339938	1.13362	1.40788	4.69497	2.46423	8.21765
	GEMS/Food G07	1.15449	5.77243e-05	3.96985	0.000198493	6.73825	0.000336913	0.519294	1.15449	1.78566	3.96985	3.0309	6.73825	0.346196	1.15449	1.19044	3.96985	2.0206	6.73825
	GEMS/Food G08	1.292	6.45999e-05	4.23383	0.000211692	7.12877	0.000356439	0.581147	1.292	1.9044	4.23383	3.20656	7.12877	0.387432	1.292	1.2696	4.23383	2.13771	7.12877
	GEMS/Food G10	0.967644	4.83822e-05	3.71979	0.000185989	6.43594	0.000321797	0.435251	0.967644	1.67318	3.71979	2.89492	6.43594	0.290168	0.967644	1.11545	3.71979	1.92995	6.43594
	GEMS/Food G11	1.16273	5.81363e-05	3.9672	0.00019836	6.72661	0.00033633	0.523	1.16273	1.78447	3.9672	3.02566	6.72661	0.348667	1.16273	1.18964	3.9672	2.01711	6.72661
	GEMS/Food G15	1.2255	6.12751e-05	4.11791	0.000205896	6.96369	0.000348184	0.551238	1.2255	1.85226	4.11791	3.13231	6.96369	0.367492	1.2255	1.23484	4.11791	2.0882	6.96369
	IE adult	1.0882	5.44101e-05	3.96619	0.00019831	6.80854	0.000340427	0.489479	1.0882	1.78401	3.96619	3.06252	6.80854	0.32632	1.0882	1.18934	3.96619	2.04168	6.80854
	IE child	0.13475	6.73749e-06	0.636977	3.18488e-05	1.13413	5.67064e-05	0.0606112	0.13475	0.286516	0.636977	0.510137	1.13413	0.0404074	0.13475	0.19101	0.636977	0.340091	1.13413
	IT adult	0.548521	2.74261e-05	2.0682	0.00010341	3.56863	0.000178432	0.246728	0.548521	0.930288	2.0682	1.60519	3.56863	0.164485	0.548521	0.620192	2.0682	1.07013	3.56863
	IT toddler	0.807764	4.03882e-05	2.86895	0.000143447	3.56863	0.000178432	0.363337	0.807764	1.29047	2.86895	1.60519	3.56863	0.242224	0.807764	0.860312	2.86895	1.07013	3.56863
	LT adult	0.203188	1.01594e-05	1.63377	8.16886e-05	3.05757	0.000152879	0.091395	0.203188	0.734879	1.63377	1.37531	3.05757	0.06093	0.203188	0.48992	1.63377	0.916875	3.05757
	NL child	0.685958	3.42979e-05	4.20253	0.000210126	7.69326	0.000384663	0.308548	0.685958	1.89032	4.20253	3.46047	7.69326	0.205698	0.685958	1.26021	4.20253	2.30698	7.69326
	NL general	0.550367	2.75183e-05	2.22327	0.000111164	3.87251	0.000193626	0.247558	0.550367	1.00004	2.22327	1.74188	3.87251	0.165039	0.550367	0.666694	2.22327	1.16125	3.87251
	NL toddler	1.00051	5.00254e-05	7.87037	0.000393519	14.7043	0.000735214	0.450034	1.00051	3.54014	7.87037	6.61406	14.7043	0.300023	1.00051	2.36009	7.87037	4.40937	14.7043
	PL general	0.0857848	4.28924e-06	1.34791	6.73953e-05	2.60708	0.000130354	0.0385865	0.0857848	0.606295	1.34791	1.17268	2.60708	0.0257243	0.0857848	0.404197	1.34791	0.781787	2.60708
	PT general	0.778543	3.89272e-05	3.58872	0.000179436	6.36009	0.000318005	0.350193	0.778543	1.61422	3.58872	2.8608	6.36009	0.233462	0.778543	1.07615	3.58872	1.9072	6.36009
	RO general	0.852787	4.26393e-05	3.76783	0.000188392	6.64339	0.00033217	0.383588	0.852787	1.69479	3.76783	2.98823	6.64339	0.255725	0.852787	1.12986	3.76783	1.99216	6.64339
	SE general	0.50537	2.52685e-05	3.00785	0.000150392	5.493	0.00027465	0.227318	0.50537	1.35295	3.00785	2.47078	5.493	0.151545	0.50537	0.901965	3.00785	1.64719	5.493
	UK adult	0.360242	1.80121e-05	1.53382	7.66908e-05	2.68777	0.000134388	0.162039	0.360242	0.689919	1.53382	1.20897	2.68777	0.108026	0.360242	0.459946	1.53382	0.805982	2.68777
	UK infant	0.407331	2.03666e-05	2.63788	0.000131894	4.85231	0.000242615	0.18322	0.407331	1.18653	2.63788	2.18259	4.85231	0.122147	0.407331	0.791022	2.63788	1.45506	4.85231
	UK toddler	0.523327	2.61664e-05	2.93042	0.000146521	5.31766	0.000265883	0.235396	0.523327	1.31812	2.93042	2.39191	5.31766	0.15693	0.523327	0.878746	2.93042	1.59461	5.31766
	UK vegetarian	0.394324	1.97162e-05	1.78239	8.91197e-05	3.15119	0.00015756	0.177369	0.394324	0.80173	1.78239	1.41742	3.15119	0.118246	0.394324	0.534487	1.78239	0.944949	3.15119
	Monitoring year:
	CYPERMETHRIN	2019	ADI	0.05	Year of evaluation: 2005			Status of the active substance at the end of 2018: Approved
								HBM-GV for DCCA adults		449.805	µg/l in urine			HBM-GV for DCCA Children		299.87	µg/l in urine
	EXPOSURE BY DIET: external doses of cypermethrin							Correpondence with excreted DCCA						Correpondence with excreted DCCA
	Top 12 diets	Lower bound		Middle bound		Upper bound		Lower bound		Middle bound		Upper bound		Lower bound		Middle bound		Upper bound
		%ADI	mg/kg bw/d	%ADI	mg/kg bw/d	%ADI	mg/kg bw/d	µg/L urine	%HBM-GV	µg/L urine	%HBM-GV	µg/L urine	%HBM-GV	µg/L urine	%HBM-GV	µg/L urine	%HBM-GV	µg/L urine	%HBM-GV
	DE child	0.101954	5.09772e-05	2.95232	0.00147616	5.80268	0.00290134	0.458596	0.101954	13.2797	2.95232	26.1008	5.80268	0.305731	0.101954	8.85313	2.95232	17.4005	5.80268
	DE general	0.0445178	2.22589e-05	1.13682	0.00056841	2.22912	0.00111456	0.200244	0.0445178	5.11348	1.13682	10.0267	2.22912	0.133496	0.0445178	3.40899	1.13682	6.68448	2.22912
	DE women 14-50 yr	0.0433542	2.16771e-05	1.21549	0.000607747	2.38763	0.00119382	0.19501	0.0433542	5.46735	1.21549	10.7397	2.38763	0.130006	0.0433542	3.6449	1.21549	7.1598	2.38763
	DK adult	0.0193566	9.67832e-06	0.638447	0.000319223	1.25754	0.000628768	0.0870672	0.0193566	2.87177	0.638447	5.65647	1.25754	0.0580448	0.0193566	1.91451	0.638447	3.77098	1.25754
	DK child	0.0513959	2.5698e-05	2.7679	0.00138395	5.4844	0.0027422	0.231182	0.0513959	12.4502	2.7679	24.6691	5.4844	0.154121	0.0513959	8.30011	2.7679	16.4461	5.4844
	ES adult	0.0523041	2.61521e-05	0.987901	0.000493951	1.9235	0.000961749	0.235267	0.0523041	4.44363	0.987901	8.652	1.9235	0.156845	0.0523041	2.96242	0.987901	5.768	1.9235
	ES child	0.065714	3.2857e-05	1.61182	0.000805908	3.15792	0.00157896	0.295585	0.065714	7.25004	1.61182	14.2045	3.15792	0.197057	0.065714	4.83336	1.61182	9.46966	3.15792
	FI 3 yr	0.0238756	1.19378e-05	0.807524	0.000403762	1.59117	0.000795586	0.107394	0.0238756	3.63229	0.807524	7.15718	1.59117	0.0715957	0.0238756	2.42152	0.807524	4.77145	1.59117
	FI 6 yr	0.0194196	9.70979e-06	0.665925	0.000332963	1.31243	0.000656215	0.0873504	0.0194196	2.99537	0.665925	5.90338	1.31243	0.0582336	0.0194196	1.99691	0.665925	3.93559	1.31243
	FI adult	0.0100271	5.01354e-06	0.447184	0.000223592	0.88434	0.00044217	0.0451023	0.0100271	2.01146	0.447184	3.97781	0.88434	0.0300682	0.0100271	1.34097	0.447184	2.65187	0.88434
	FR adult	0.0382492	1.91246e-05	0.785265	0.000392632	1.53228	0.00076614	0.172047	0.0382492	3.53216	0.785265	6.89228	1.53228	0.114698	0.0382492	2.35478	0.785265	4.59485	1.53228
	FR child 3 15 yr	0.0678313	3.39157e-05	1.84692	0.000923459	3.626	0.001813	0.305109	0.0678313	8.30754	1.84692	16.31	3.626	0.203406	0.0678313	5.53836	1.84692	10.8733	3.626
	FR infant	0.0229951	1.14976e-05	0.477928	0.000238964	0.932862	0.000466431	0.103433	0.0229951	2.14975	0.477928	4.19606	0.932862	0.0689555	0.0229951	1.43317	0.477928	2.79738	0.932862
	FR toddler 2 3 yr	0.0518142	2.59071e-05	1.39493	0.000697464	2.73804	0.00136902	0.233063	0.0518142	6.27446	1.39493	12.3159	2.73804	0.155375	0.0518142	4.18298	1.39493	8.21058	2.73804
	GEMS/Food G06	0.111338	5.56688e-05	2.28125	0.00114062	4.45116	0.00222558	0.500802	0.111338	10.2612	2.28125	20.0216	4.45116	0.333868	0.111338	6.84079	2.28125	13.3477	4.45116
	GEMS/Food G07	0.0752258	3.76129e-05	1.55268	0.000776339	3.03013	0.00151506	0.33837	0.0752258	6.98403	1.55268	13.6297	3.03013	0.22558	0.0752258	4.65602	1.55268	9.08645	3.03013
	GEMS/Food G08	0.0768336	3.84168e-05	1.61221	0.000806105	3.14758	0.00157379	0.345602	0.0768336	7.2518	1.61221	14.158	3.14758	0.230401	0.0768336	4.83454	1.61221	9.43867	3.14758
	GEMS/Food G10	0.074588	3.7294e-05	1.47394	0.000736972	2.8733	0.00143665	0.335501	0.074588	6.62988	1.47394	12.9243	2.8733	0.223667	0.074588	4.41992	1.47394	8.61617	2.8733
	GEMS/Food G11	0.0742719	3.71359e-05	1.37943	0.000689716	2.68459	0.0013423	0.334079	0.0742719	6.20476	1.37943	12.0754	2.68459	0.222719	0.0742719	4.13651	1.37943	8.05029	2.68459
	GEMS/Food G15	0.0774284	3.87142e-05	1.62029	0.000810146	3.16316	0.00158158	0.348277	0.0774284	7.28816	1.62029	14.228	3.16316	0.232185	0.0774284	4.85878	1.62029	9.48537	3.16316
	IE adult	0.0602144	3.01072e-05	1.17357	0.000586786	2.28693	0.00114346	0.270847	0.0602144	5.27879	1.17357	10.2867	2.28693	0.180565	0.0602144	3.51919	1.17357	6.85782	2.28693
	IE child	0.0141851	7.09256e-06	0.352905	0.000176453	0.691625	0.000345813	0.0638054	0.0141851	1.58739	0.352905	3.11097	0.691625	0.0425369	0.0141851	1.05826	0.352905	2.07398	0.691625
	IT adult	0.0726842	3.63421e-05	1.25238	0.00062619	2.43207	0.00121604	0.326938	0.0726842	5.63327	1.25238	10.9396	2.43207	0.217958	0.0726842	3.75551	1.25238	7.29307	2.43207
	IT toddler	0.0992482	4.96241e-05	1.87997	0.000939983	3.66069	0.00183034	0.446424	0.0992482	8.45619	1.87997	16.466	3.66069	0.297616	0.0992482	5.63746	1.87997	10.9773	3.66069
	LT adult	0.0172714	8.63572e-06	0.778292	0.000389146	1.53931	0.000769657	0.0776878	0.0172714	3.5008	0.778292	6.92392	1.53931	0.0517919	0.0172714	2.33387	0.778292	4.61594	1.53931
	NL child	0.0708538	3.54269e-05	1.99749	0.000998746	3.92413	0.00196206	0.318704	0.0708538	8.98482	1.99749	17.6509	3.92413	0.21247	0.0708538	5.98988	1.99749	11.7673	3.92413
	NL general	0.0396925	1.98462e-05	0.895849	0.000447925	1.75201	0.000876003	0.178539	0.0396925	4.02958	0.895849	7.88062	1.75201	0.119026	0.0396925	2.68639	0.895849	5.25374	1.75201
	NL toddler	0.10695	5.3475e-05	2.94415	0.00147207	5.78135	0.00289067	0.481067	0.10695	13.2429	2.94415	26.0048	5.78135	0.320711	0.10695	8.82863	2.94415	17.3365	5.78135
	PL general	0.00959086	4.79543e-06	0.305576	0.000152788	0.601562	0.000300781	0.0431402	0.00959086	1.3745	0.305576	2.70586	0.601562	0.0287601	0.00959086	0.916332	0.305576	1.8039	0.601562
	PT general	0.0616102	3.08051e-05	1.41187	0.000705934	2.76213	0.00138106	0.277126	0.0616102	6.35066	1.41187	12.4242	2.76213	0.184751	0.0616102	4.23377	1.41187	8.2828	2.76213
	RO general	0.0696931	3.48465e-05	1.59389	0.000796946	3.11809	0.00155905	0.313483	0.0696931	7.16942	1.59389	14.0253	3.11809	0.208989	0.0696931	4.77961	1.59389	9.35023	3.11809
	SE general	0.0488311	2.44156e-05	1.33088	0.00066544	2.61293	0.00130647	0.219645	0.0488311	5.98637	1.33088	11.7531	2.61293	0.14643	0.0488311	3.99092	1.33088	7.8354	2.61293
	UK adult	0.0266272	1.33136e-05	0.61219	0.000306095	1.19775	0.000598876	0.11977	0.0266272	2.75366	0.61219	5.38755	1.19775	0.079847	0.0266272	1.83577	0.61219	3.5917	1.19775
	UK infant	0.0379627	1.89813e-05	1.1187	0.000559352	2.19944	0.00109972	0.170758	0.0379627	5.03199	1.1187	9.89322	2.19944	0.113839	0.0379627	3.35466	1.1187	6.59548	2.19944
	UK toddler	0.0512092	2.56046e-05	1.51348	0.000756738	2.97574	0.00148787	0.230342	0.0512092	6.8077	1.51348	13.3851	2.97574	0.153561	0.0512092	4.53846	1.51348	8.92337	2.97574
	UK vegetarian	0.0321218	1.60609e-05	0.770006	0.000385003	1.50789	0.000753945	0.144486	0.0321218	3.46353	0.770006	6.78257	1.50789	0.0963237	0.0321218	2.30902	0.770006	4.52171	1.50789
	Monitoring year:
	CYPERMETHRIN	2018	ADI	0.05	Year of evaluation: 2005			Status of the active substance at the end of 2018: Approved
								HBM-GV for DCCA adults		449.805	µg/l in urine			HBM-GV for DCCA Children		299.87	µg/l in urine
	EXPOSURE BY DIET: external doses of cypermethrin							Correpondence with excreted DCCA						Correpondence with excreted DCCA
	Top 12 diets	Lower bound		Upper bound				Lower bound		Upper bound		Middle bound (estimated)		Lower bound		Upper bound		Middle bound (estimated)
		%ADI	mg/kg bw/d	%ADI	mg/kg bw/d			µg/L urine	%HBM-GV	µg/L urine	%HBM-GV	µg/L urine		µg/L urine	%HBM-GV	µg/L urine	%HBM-GV	µg/L urine
	DE child	0.0889561	4.4478e-05	0.818014	0.000409007			0.400129	0.0889561	3.67947	0.818014	2.0398		0.266753	0.0889561	2.45298	0.818014	1.35987
	DE general	0.0428289	2.14144e-05	0.425993	0.000212997			0.192646	0.0428289	1.91614	0.425993	1.05439		0.128431	0.0428289	1.27743	0.425993	0.702929
	DE women 14-50 yr	0.0410977	2.05488e-05	0.401333	0.000200666			0.18486	0.0410977	1.80522	0.401333	0.995038		0.12324	0.0410977	1.20348	0.401333	0.663359
	DK adult	0.0153487	7.67437e-06	0.234737	0.000117369			0.0690394	0.0153487	1.05586	0.234737	0.56245		0.0460263	0.0153487	0.703907	0.234737	0.374967
	DK child	0.0449153	2.24576e-05	0.48209	0.000241045			0.202031	0.0449153	2.16847	0.48209	1.18525		0.134688	0.0449153	1.44564	0.48209	0.790166
	ES adult	0.0488175	2.44087e-05	0.49229	0.000246145			0.219584	0.0488175	2.21435	0.49229	1.21697		0.146389	0.0488175	1.47623	0.49229	0.81131
	ES child	0.0601969	3.00984e-05	0.503089	0.000251544			0.270769	0.0601969	2.26292	0.503089	1.26684		0.180513	0.0601969	1.50861	0.503089	0.844563
	FI 3 yr	0.0331936	1.65968e-05	0.319177	0.000159589			0.149307	0.0331936	1.43568	0.319177	0.792492		0.0995377	0.0331936	0.957118	0.319177	0.528328
	FI 6 yr	0.023981	1.19905e-05	0.28433	0.000142165			0.107868	0.023981	1.27893	0.28433	0.6934		0.0719119	0.023981	0.852621	0.28433	0.462266
	FI adult	0.0126401	6.32005e-06	0.227277	0.000113638			0.0568559	0.0126401	1.0223	0.227277	0.53958		0.0379039	0.0126401	0.681536	0.227277	0.35972
	FR adult	0.0351075	1.75537e-05	0.320022	0.000160011			0.157915	0.0351075	1.43948	0.320022	0.798695		0.105277	0.0351075	0.95965	0.320022	0.532464
	FR child 3 15 yr	0.068776	3.4388e-05	0.583051	0.000291526			0.309358	0.068776	2.6226	0.583051	1.46598		0.206239	0.068776	1.7484	0.583051	0.977318
	FR infant	0.0194303	9.71515e-06	0.257465	0.000128732			0.0873985	0.0194303	1.15809	0.257465	0.622744		0.0582657	0.0194303	0.77206	0.257465	0.415163
	FR toddler 2 3 yr	0.0448972	2.24486e-05	0.468601	0.000234301			0.20195	0.0448972	2.10779	0.468601	1.15487		0.134633	0.0448972	1.4052	0.468601	0.769915
	GEMS/Food G06	0.14	7e-05	1.05071	0.000525354			0.629728	0.14	4.72615	1.05071	2.67794		0.419818	0.14	3.15076	1.05071	1.78529
	GEMS/Food G07	0.0768086	3.84043e-05	0.604021	0.000302011			0.345489	0.0768086	2.71692	0.604021	1.5312		0.230326	0.0768086	1.81128	0.604021	1.0208
	GEMS/Food G08	0.0816139	4.0807e-05	0.6116	0.0003058			0.367104	0.0816139	2.75101	0.6116	1.55906		0.244736	0.0816139	1.83401	0.6116	1.03937
	GEMS/Food G10	0.0886403	4.43201e-05	0.741637	0.000370819			0.398709	0.0886403	3.33592	0.741637	1.86732		0.265806	0.0886403	2.22395	0.741637	1.24488
	GEMS/Food G11	0.0665131	3.32565e-05	0.561924	0.000280962			0.29918	0.0665131	2.52757	0.561924	1.41337		0.199453	0.0665131	1.68504	0.561924	0.942248
	GEMS/Food G15	0.0871713	4.35856e-05	0.644508	0.000322254			0.392101	0.0871713	2.89903	0.644508	1.64557		0.261401	0.0871713	1.93269	0.644508	1.09704
	IE adult	0.0611114	3.05557e-05	0.52777	0.000263885			0.274882	0.0611114	2.37394	0.52777	1.32441		0.183255	0.0611114	1.58262	0.52777	0.88294
	IE child	0.0102415	5.12074e-06	0.167966	8.39832e-05			0.0460667	0.0102415	0.755522	0.167966	0.400794		0.0307112	0.0102415	0.503681	0.167966	0.267196
	IT adult	0.0422468	2.11234e-05	0.42224	0.00021112			0.190028	0.0422468	1.89926	0.42224	1.04464		0.126686	0.0422468	1.26617	0.42224	0.69643
	IT toddler	0.0558261	2.79131e-05	0.498158	0.000249079			0.251109	0.0558261	2.24074	0.498158	1.24592		0.167406	0.0558261	1.49383	0.498158	0.830617
	LT adult	0.0161885	8.09425e-06	0.255123	0.000127561			0.0728168	0.0161885	1.14756	0.255123	0.610187		0.0485445	0.0161885	0.765038	0.255123	0.406791
	NL child	0.0666693	3.33346e-05	0.580398	0.000290199			0.299882	0.0666693	2.61066	0.580398	1.45527		0.199921	0.0666693	1.74044	0.580398	0.970182
	NL general	0.036991	1.84955e-05	0.336781	0.00016839			0.166388	0.036991	1.51486	0.336781	0.840623		0.110925	0.036991	1.00991	0.336781	0.560415
	NL toddler	0.375526	0.000187763	1.71136	0.000855681			1.68914	0.375526	7.6978	1.71136	4.69347		1.12609	0.375526	5.13186	1.71136	3.12898
	PL general	0.00969228	4.84614e-06	0.102468	5.1234e-05			0.0435964	0.00969228	0.460906	0.102468	0.252251		0.0290643	0.00969228	0.307271	0.102468	0.168168
	PT general	0.0644483	3.22242e-05	0.547318	0.000273659			0.289892	0.0644483	2.46186	0.547318	1.37588		0.193261	0.0644483	1.64124	0.547318	0.917252
	RO general	0.0861017	4.30508e-05	0.624324	0.000312162			0.38729	0.0861017	2.80824	0.624324	1.59777		0.258193	0.0861017	1.87216	0.624324	1.06518
	SE general	0.0380805	1.90403e-05	0.383367	0.000191684			0.171288	0.0380805	1.72441	0.383367	0.947847		0.114192	0.0380805	1.1496	0.383367	0.631898
	UK adult	0.0220093	1.10046e-05	0.262812	0.000131406			0.0989989	0.0220093	1.18214	0.262812	0.640571		0.0659993	0.0220093	0.788095	0.262812	0.427047
	UK infant	0.0763074	3.81537e-05	0.601314	0.000300657			0.343235	0.0763074	2.70474	0.601314	1.52399		0.228823	0.0763074	1.80316	0.601314	1.01599
	UK toddler	0.0380153	1.90076e-05	0.356531	0.000178266			0.170995	0.0380153	1.6037	0.356531	0.887346		0.113997	0.0380153	1.06913	0.356531	0.591564
	UK vegetarian	0.0268982	1.34491e-05	0.301372	0.000150686			0.12099	0.0268982	1.35559	0.301372	0.738289		0.0806598	0.0268982	0.903726	0.301372	0.492193
	Monitoring year:
	CYPERMETHRIN	2017	ADI	0.05	Year of evaluation: 2005			Status of the active substance : Approved
								HBM-GV for DCCA adults		449.805	µg/l in urine			HBM-GV for DCCA Children		299.87	µg/l in urine
	EXPOSURE BY DIET: external doses of cypermethrin							Correpondence with excreted DCCA						Correpondence with excreted DCCA
	Top 12 diets	Lower bound		Upper bound				Lower bound		Upper bound		Middle bound (estimated)		Lower bound		Upper bound		Middle bound (estimated)
		%ADI	mg/kg bw/d	%ADI	mg/kg bw/d			µg/L urine	%HBM-GV	µg/L urine	%HBM-GV	µg/L urine		µg/L urine	%HBM-GV	µg/L urine	%HBM-GV	µg/L urine
	DE child	0.085952	4.2976e-05	0.955716	0.000477858			0.386617	0.085952	4.29886	0.955716	2.34274		0.257745	0.085952	2.86591	0.955716	1.56183
	DE general	0.0640582	3.20291e-05	0.382148	0.000191074			0.288137	0.0640582	1.71892	0.382148	1.00353		0.192092	0.0640582	1.14595	0.382148	0.66902
	DE women 14-50 yr	0.0485649	2.42824e-05	0.385694	0.000192847			0.218448	0.0485649	1.73487	0.385694	0.976661		0.145632	0.0485649	1.15658	0.385694	0.651107
	DK adult	0.017472	8.73599e-06	0.198855	9.94274e-05			0.0785899	0.017472	0.89446	0.198855	0.486525		0.0523933	0.017472	0.596306	0.198855	0.32435
	DK child	0.0485708	2.42854e-05	0.521464	0.000260732			0.218474	0.0485708	2.34557	0.521464	1.28202		0.145649	0.0485708	1.56371	0.521464	0.854682
	ES adult	0.0804669	4.02334e-05	0.341391	0.000170695			0.361944	0.0804669	1.53559	0.341391	0.948769		0.241296	0.0804669	1.02373	0.341391	0.632513
	ES child	0.0669056	3.34528e-05	0.427598	0.000213799			0.300945	0.0669056	1.92336	0.427598	1.11215		0.20063	0.0669056	1.28224	0.427598	0.741435
	FI 3 yr	0.0238223	1.19112e-05	0.254437	0.000127219			0.107154	0.0238223	1.14447	0.254437	0.625813		0.0714361	0.0238223	0.762982	0.254437	0.417209
	FI 6 yr	0.0206552	1.03276e-05	0.201335	0.000100668			0.0929083	0.0206552	0.905617	0.201335	0.499263		0.0619389	0.0206552	0.603745	0.201335	0.332842
	FI adult	0.0120944	6.04719e-06	0.142404	7.12018e-05			0.0544012	0.0120944	0.640539	0.142404	0.34747		0.0362675	0.0120944	0.427026	0.142404	0.231647
	FR adult	0.0388327	1.94164e-05	0.282345	0.000141172			0.174672	0.0388327	1.27	0.282345	0.722337		0.116448	0.0388327	0.846669	0.282345	0.481558
	FR child 3 15 yr	0.0720621	3.6031e-05	0.510458	0.000255229			0.324139	0.0720621	2.29607	0.510458	1.3101		0.216093	0.0720621	1.53071	0.510458	0.873402
	FR infant	0.0386116	1.93058e-05	0.20224	0.00010112			0.173677	0.0386116	0.909685	0.20224	0.541681		0.115785	0.0386116	0.606456	0.20224	0.361121
	FR toddler 2 3 yr	0.0718477	3.59238e-05	0.445695	0.000222848			0.323175	0.0718477	2.00476	0.445695	1.16397		0.21545	0.0718477	1.33651	0.445695	0.775979
	GEMS/Food G06	0.0978836	4.89418e-05	0.711555	0.000355777			0.440286	0.0978836	3.20061	0.711555	1.82045		0.293524	0.0978836	2.13374	0.711555	1.21363
	GEMS/Food G07	0.0907078	4.53539e-05	0.500922	0.000250461			0.408008	0.0907078	2.25317	0.500922	1.33059		0.272006	0.0907078	1.50212	0.500922	0.887061
	GEMS/Food G08	0.10505	5.25252e-05	0.527476	0.000263738			0.472522	0.10505	2.37261	0.527476	1.42257		0.315015	0.10505	1.58174	0.527476	0.948379
	GEMS/Food G10	0.0921701	4.6085e-05	0.519514	0.000259757			0.414586	0.0921701	2.3368	0.519514	1.37569		0.276391	0.0921701	1.55787	0.519514	0.917129
	GEMS/Food G11	0.0947452	4.73726e-05	0.488242	0.000244121			0.426169	0.0947452	2.19614	0.488242	1.31115		0.284113	0.0947452	1.46409	0.488242	0.874102
	GEMS/Food G15	0.101019	5.05097e-05	0.525547	0.000262774			0.454391	0.101019	2.36394	0.525547	1.40917		0.302927	0.101019	1.57596	0.525547	0.939444
	IE adult	0.0559077	2.79539e-05	0.563223	0.000281612			0.251476	0.0559077	2.53341	0.563223	1.39244		0.167651	0.0559077	1.68894	0.563223	0.928295
	IE child	0.01091	5.455e-06	0.0799509	3.99754e-05			0.0490738	0.01091	0.359623	0.0799509	0.204349		0.0327158	0.01091	0.239749	0.0799509	0.136232
	IT adult	0.0575821	2.8791e-05	0.314835	0.000157418			0.259007	0.0575821	1.41615	0.314835	0.837577		0.172672	0.0575821	0.944097	0.314835	0.558384
	IT toddler	0.0720687	3.60343e-05	0.412716	0.000206358			0.324169	0.0720687	1.85642	0.412716	1.09029		0.216113	0.0720687	1.23761	0.412716	0.726863
	LT adult	0.020765	1.03825e-05	0.195023	9.75115e-05			0.0934023	0.020765	0.877224	0.195023	0.485313		0.0622682	0.020765	0.584816	0.195023	0.323542
	NL child	0.0743322	3.71661e-05	0.64552	0.00032276			0.33435	0.0743322	2.90358	0.64552	1.61897		0.2229	0.0743322	1.93572	0.64552	1.07931
	NL general	0.0594796	2.97398e-05	0.310844	0.000155422			0.267543	0.0594796	1.39819	0.310844	0.832868		0.178362	0.0594796	0.932129	0.310844	0.555246
	NL toddler	0.1318	6.58998e-05	1.34083	0.000670413			0.592842	0.1318	6.03111	1.34083	3.31198		0.395228	0.1318	4.02074	1.34083	2.20798
	PL general	0.0126562	6.32812e-06	0.168747	8.43736e-05			0.0569284	0.0126562	0.759034	0.168747	0.407981		0.0379523	0.0126562	0.506023	0.168747	0.271988
	PT general	0.0541423	2.70711e-05	0.416557	0.000208279			0.243535	0.0541423	1.8737	0.416557	1.05862		0.162357	0.0541423	1.24913	0.416557	0.705744
	RO general	0.0665344	3.32672e-05	0.50296	0.00025148			0.299275	0.0665344	2.26234	0.50296	1.28081		0.199517	0.0665344	1.50823	0.50296	0.853873
	SE general	0.0518622	2.59311e-05	0.407853	0.000203926			0.233279	0.0518622	1.83454	0.407853	1.03391		0.155519	0.0518622	1.22303	0.407853	0.689274
	UK adult	0.0236636	1.18318e-05	0.200809	0.000100405			0.10644	0.0236636	0.903251	0.200809	0.504845		0.07096	0.0236636	0.602167	0.200809	0.336564
	UK infant	0.0335145	1.67572e-05	0.351148	0.000175574			0.15075	0.0335145	1.57948	0.351148	0.865115		0.1005	0.0335145	1.05299	0.351148	0.576744
	UK toddler	0.0431858	2.15929e-05	0.408488	0.000204244			0.194252	0.0431858	1.8374	0.408488	1.01583		0.129501	0.0431858	1.22493	0.408488	0.677217
	UK vegetarian	0.0289643	1.44822e-05	0.250056	0.000125028			0.130283	0.0289643	1.12476	0.250056	0.627524		0.0868554	0.0289643	0.749843	0.250056	0.418349
	Monitoring year:
	CYPERMETHRIN	2016	ADI	0.05	Year of evaluation: 2005			Status of the active substance : Approved
								HBM-GV for DCCA adults		449.805	µg/l in urine			HBM-GV for DCCA Children		299.87	µg/l in urine
	EXPOSURE BY DIET: external doses of cypermethrin							Correpondence with excreted DCCA						Correpondence with excreted DCCA
	Top 12 diets	Lower bound		Upper bound				Lower bound		Upper bound		Middle bound (estimated)		Lower bound		Upper bound		Middle bound (estimated)
		%ADI	mg/kg bw/d	%ADI	mg/kg bw/d			µg/L urine	%HBM-GV	µg/L urine	%HBM-GV	µg/L urine		µg/L urine	%HBM-GV	µg/L urine	%HBM-GV	µg/L urine
	DE child	0.114895	5.74475e-05	1.34283	0.000671415			0.516804	0.114895	6.04012	1.34283	3.27846		0.344536	0.114895	4.02675	1.34283	2.18564
	DE general
	DE women 14-50 yr
	DK adult	0.0307627	1.53814e-05	0.264782	0.000132391			0.138372	0.0307627	1.191	0.264782	0.664688		0.0922483	0.0307627	0.794002	0.264782	0.443125
	DK child	0.0761756	3.80878e-05	0.637134	0.000318567			0.342642	0.0761756	2.86586	0.637134	1.60425		0.228428	0.0761756	1.91058	0.637134	1.0695
	ES adult	0.0618767	3.09383e-05	0.479901	0.00023995			0.278325	0.0618767	2.15862	0.479901	1.21847		0.18555	0.0618767	1.43908	0.479901	0.812315
	ES child	0.0900695	4.50348e-05	0.79504	0.00039752			0.405138	0.0900695	3.57613	0.79504	1.99064		0.270092	0.0900695	2.38409	0.79504	1.32709
	FI 3 yr
	FI 6 yr
	FI adult	0.0202307	1.01154e-05	0.185556	9.27782e-05			0.0909989	0.0202307	0.834643	0.185556	0.462821		0.060666	0.0202307	0.556428	0.185556	0.308547
	FR adult	0.051742	2.5871e-05	0.479237	0.000239619			0.232738	0.051742	2.15564	0.479237	1.19419		0.155159	0.051742	1.43709	0.479237	0.796125
	FR child 3 15 yr
	FR infant	0.0446331	2.23166e-05	0.827781	0.000413891			0.200762	0.0446331	3.7234	0.827781	1.96208		0.133841	0.0446331	2.48227	0.827781	1.30806
	FR toddler 2 3 yr	0.0854125	4.27062e-05	0.548226	0.000274113			0.38419	0.0854125	2.46595	0.548226	1.42507		0.256127	0.0854125	1.64397	0.548226	0.950046
	GEMS/Food G06
	GEMS/Food G07
	GEMS/Food G08
	GEMS/Food G10
	GEMS/Food G11
	GEMS/Food G15
	IE adult	0.107225	5.36123e-05	0.810653	0.000405327			0.482302	0.107225	3.64636	0.810653	2.06433		0.321535	0.107225	2.43091	0.810653	1.37622
	IE child
	IT adult	0.0749823	3.74911e-05	0.368843	0.000184422			0.337274	0.0749823	1.65908	0.368843	0.998175		0.224849	0.0749823	1.10605	0.368843	0.66545
	IT toddler
	LT adult	0.0228803	1.14402e-05	0.308281	0.00015414			0.102917	0.0228803	1.38666	0.308281	0.744791		0.0686114	0.0228803	0.924443	0.308281	0.496527
	NL child	0.109819	5.49093e-05	1.41288	0.000706441			0.49397	0.109819	6.35522	1.41288	3.4246		0.329313	0.109819	4.23682	1.41288	2.28306
	NL general	0.0478672	2.39336e-05	0.481043	0.000240522			0.215309	0.0478672	2.16376	0.481043	1.18953		0.14354	0.0478672	1.44251	0.481043	0.793022
	NL toddler
	PL general	0.0148578	7.42891e-06	0.16606	8.303e-05			0.0668313	0.0148578	0.746947	0.16606	0.406889		0.0445542	0.0148578	0.497964	0.16606	0.271259
	PT general	0.0788578	3.94289e-05	0.503622	0.000251811			0.354707	0.0788578	2.26532	0.503622	1.31001		0.236471	0.0788578	1.51021	0.503622	0.873342
	RO general
	SE general	0.0612699	3.0635e-05	0.685256	0.000342628			0.275595	0.0612699	3.08232	0.685256	1.67896		0.18373	0.0612699	2.05488	0.685256	1.1193
	UK adult	0.0330229	1.65114e-05	0.22861	0.000114305			0.148539	0.0330229	1.0283	0.22861	0.58842		0.0990257	0.0330229	0.685534	0.22861	0.39228
	UK infant	0.0561619	2.80809e-05	0.407143	0.000203572			0.252619	0.0561619	1.83135	0.407143	1.04199		0.168413	0.0561619	1.2209	0.407143	0.694657
	UK toddler	0.0652156	3.26078e-05	0.438371	0.000219185			0.293343	0.0652156	1.97182	0.438371	1.13258		0.195562	0.0652156	1.31454	0.438371	0.755053
	UK vegetarian	0.0416194	2.08097e-05	0.281255	0.000140627			0.187206	0.0416194	1.2651	0.281255	0.726152		0.124804	0.0416194	0.843399	0.281255	0.484102

## Sheet: Permethrin
	DCCA Data
		ADI	Mw	Metabolite	Mw	Fue	2nd Metabol	Mw	Fue		(MW metab*Fue)/Mw parent)= 0,191				HBM GV = ((ADI mg/kg bw/d * (MW metab*Fue)/Mw parent)/0,02 o 0,03 l/kg/bw)
	Deltamethrin	0.01	505.2	DBCA	298	0.45	3PBA	214.2	0.09		(208,1*0,36)/391,2		0.191466
	Cyfluthrin	0.01	434.3	DCCA	208.06	0.36	4-F3PBA	232.21	0.47					HBM GV Adult =(ADI* 0,191)/0,02 =			0.0957331	mg/l	95,7 µg/L
	Cypermethrin	0.005	416.3	DCCA	208.06	0.36	3PBA	214.2	0.09					HBM GV Child =(ADI* 0,191)/0,03 =			0.0638221	mg/l	63,8 µg/L
	λ cyhalothrin	0.0025	449.9	CFMP	242.6	0.21	3PBA	214.2	0.09
	Bifenthrin	0.015	422.9	CFMP	242.6	0.21					µg/L urine =	((mg/kg bw/d in diet) *((208,12* 0,36)/391,2))/0,03 or 0,02 l/kg bw =						0.00132303	1,321 µg/l	Adult
	Permethrin	0.05	391.2	DCCA	208.06	0.36	3PBA	214.2	0.09									0.000882023	0,8807 µg/l	Children
	CFMP = CLF3CA
											µg/L urine =	0,01 mg/kg/bw/d equivale a 96 microg/l de DCCA en orina, luego 0,000138 equivaldrá a							(0,000138*96)/ 0,01 =
	Monitoring year	2020
	PERMETHRIN		ADI	0.01	Year of evaluation: 2002			Status of the active substance at the end of 2020: Not Approved
								HBM-GV for DCCA adults		95.7331	µg/l in urine			HBM-GV for DCCA Children		63.8221	µg/l in urine
	EXPOSURE BY DIET: external doses of permethrin							Correpondence with excreted DCCA						Correpondence with excreted DCCA
	Top 12 diets	Lower bound		Middle bound		Upper bound		Lower bound		Middle bound		Upper bound		Lower bound		Middle bound		Upper bound
		%ADI	mg/kg bw/d	%ADI	mg/kg bw/d	%ADI	mg/kg bw/d	µg/L urine	%HBM-GV	µg/L urine	%HBM-GV	µg/L urine	%HBM-GV	µg/L urine	%HBM-GV	µg/L urine	%HBM-GV	µg/L urine	%HBM-GV
	DE child	0.0289901	2.89901e-06	0.706342	7.06342e-05	1.382	0.0001382	0.0277531	0.0289901	0.676204	0.706342	1.32303	1.382	0.0185021	0.0289901	0.450802	0.706342	0.882023	1.382
	DE general	0.00820439	8.20439e-07	0.330143	3.30143e-05	0.651676	6.51676e-05	0.00785432	0.00820439	0.316056	0.330143	0.62387	0.651676	0.00523622	0.00820439	0.210704	0.330143	0.415913	0.651676
	DE women 14-50 yr	0.0104502	1.04502e-06	0.37818	3.7818e-05	0.745388	7.45388e-05	0.0100043	0.0104502	0.362044	0.37818	0.713583	0.745388	0.00666951	0.0104502	0.241363	0.37818	0.475722	0.745388
	DK adult	0.00159011	1.59011e-07	0.130085	1.30085e-05	0.258525	2.58525e-05	0.00152226	0.00159011	0.124534	0.130085	0.247494	0.258525	0.00101484	0.00159011	0.0830229	0.130085	0.164996	0.258525
	DK child	0.00251889	2.51889e-07	0.359991	3.59991e-05	0.717386	7.17386e-05	0.00241141	0.00251889	0.344631	0.359991	0.686776	0.717386	0.00160761	0.00251889	0.229754	0.359991	0.457851	0.717386
	ES adult	0.00752964	7.52964e-07	0.362381	3.62381e-05	0.716909	7.16909e-05	0.00720836	0.00752964	0.346919	0.362381	0.68632	0.716909	0.00480558	0.00752964	0.231279	0.362381	0.457546	0.716909
	ES child	0.00606987	6.06987e-07	0.573529	5.73529e-05	1.14079	0.000114079	0.00581088	0.00606987	0.549057	0.573529	1.09211	1.14079	0.00387392	0.00606987	0.366038	0.573529	0.728074	1.14079
	FI 3 yr	0.00142738	1.42738e-07	0.176444	1.76444e-05	0.351419	3.51419e-05	0.00136648	0.00142738	0.168915	0.176444	0.336425	0.351419	0.000910985	0.00142738	0.11261	0.176444	0.224283	0.351419
	FI 6 yr	0.00161713	1.61713e-07	0.148394	1.48394e-05	0.295128	2.95128e-05	0.00154813	0.00161713	0.142062	0.148394	0.282535	0.295128	0.00103209	0.00161713	0.0947079	0.148394	0.188357	0.295128
	FI adult	0.0105009	1.05009e-06	0.522079	5.22079e-05	1.03361	0.000103361	0.0100529	0.0105009	0.499803	0.522079	0.989509	1.03361	0.00670192	0.0105009	0.333202	0.522079	0.659673	1.03361
	FR adult	0.00482753	4.82753e-07	0.290399	2.90399e-05	0.575588	5.75588e-05	0.00462154	0.00482753	0.278008	0.290399	0.551028	0.575588	0.00308103	0.00482753	0.185339	0.290399	0.367352	0.575588
	FR child 3 15 yr	0.00331442	3.31442e-07	0.643086	6.43086e-05	1.2827	0.00012827	0.003173	0.00331442	0.615646	0.643086	1.22797	1.2827	0.00211533	0.00331442	0.410431	0.643086	0.818645	1.2827
	FR infant	0.00159994	1.59994e-07	0.125998	1.25998e-05	0.250326	2.50326e-05	0.00153167	0.00159994	0.120621	0.125998	0.239645	0.250326	0.00102111	0.00159994	0.0804143	0.125998	0.159763	0.250326
	FR toddler 2 3 yr	0.00229629	2.29629e-07	0.428717	4.28717e-05	0.855034	8.55034e-05	0.00219831	0.00229629	0.410424	0.428717	0.81855	0.855034	0.00146554	0.00229629	0.273616	0.428717	0.5457	0.855034
	GEMS/Food G06	0.00983191	9.83191e-07	0.991239	9.91239e-05	1.97181	0.000197181	0.0094124	0.00983191	0.948945	0.991239	1.88768	1.97181	0.00627493	0.00983191	0.63263	0.991239	1.25845	1.97181
	GEMS/Food G07	0.00940349	9.40349e-07	0.624697	6.24697e-05	1.23894	0.000123894	0.00900226	0.00940349	0.598042	0.624697	1.18608	1.23894	0.0060015	0.00940349	0.398694	0.624697	0.79072	1.23894
	GEMS/Food G08	0.0093983	9.3983e-07	0.564818	5.64818e-05	1.11914	0.000111914	0.00899728	0.0093983	0.540718	0.564818	1.07139	1.11914	0.00599819	0.0093983	0.360479	0.564818	0.71426	1.11914
	GEMS/Food G10	0.0133531	1.33531e-06	0.788189	7.88189e-05	1.56132	0.000156132	0.0127834	0.0133531	0.754558	0.788189	1.4947	1.56132	0.00852225	0.0133531	0.503039	0.788189	0.996465	1.56132
	GEMS/Food G11	0.0125718	1.25718e-06	0.666892	6.66892e-05	1.31932	0.000131932	0.0120354	0.0125718	0.638436	0.666892	1.26303	1.31932	0.00802358	0.0125718	0.425624	0.666892	0.842017	1.31932
	GEMS/Food G15	0.00793165	7.93165e-07	0.591377	5.91377e-05	1.17389	0.000117389	0.00759321	0.00793165	0.566144	0.591377	1.1238	1.17389	0.00506214	0.00793165	0.377429	0.591377	0.749198	1.17389
	IE adult	0.0257816	2.57816e-06	0.34899	3.4899e-05	0.670532	6.70532e-05	0.0246815	0.0257816	0.334099	0.34899	0.641922	0.670532	0.0164543	0.0257816	0.222733	0.34899	0.427948	0.670532
	IE child	0.000479114	4.79114e-08	0.108801	1.08801e-05	0.217103	2.17103e-05	0.000458671	0.000479114	0.104159	0.108801	0.20784	0.217103	0.000305781	0.000479114	0.0694392	0.108801	0.13856	0.217103
	IT adult	0.0049082	4.9082e-07	0.418344	4.18344e-05	0.831655	8.31655e-05	0.00469877	0.0049082	0.400494	0.418344	0.796169	0.831655	0.00313251	0.0049082	0.266996	0.418344	0.530779	0.831655
	IT toddler	0.00466348	4.66348e-07	0.592987	5.92987e-05	1.18119	0.000118119	0.0044645	0.00466348	0.567685	0.592987	1.13079	1.18119	0.00297633	0.00466348	0.378457	0.592987	0.753858	1.18119
	LT adult	0.00110414	1.10414e-07	0.132375	1.32375e-05	0.263621	2.63621e-05	0.00105702	0.00110414	0.126727	0.132375	0.252373	0.263621	0.000704682	0.00110414	0.0844844	0.132375	0.168249	0.263621
	NL child	0.0129459	1.29459e-06	0.480783	4.80783e-05	0.947816	9.47816e-05	0.0123935	0.0129459	0.460268	0.480783	0.907374	0.947816	0.00826236	0.0129459	0.306846	0.480783	0.604916	0.947816
	NL general	0.00501295	5.01295e-07	0.29437	2.9437e-05	0.583436	5.83436e-05	0.00479906	0.00501295	0.28181	0.29437	0.558541	0.583436	0.00319937	0.00501295	0.187873	0.29437	0.372361	0.583436
	NL toddler	0.0113061	1.13061e-06	0.634092	6.34092e-05	1.25625	0.000125625	0.0108237	0.0113061	0.607036	0.634092	1.20264	1.25625	0.00721578	0.0113061	0.404691	0.634092	0.801763	1.25625
	PL general	0.000657947	6.57947e-08	0.0628487	6.28487e-06	0.12503	1.2503e-05	0.000629874	0.000657947	0.060167	0.0628487	0.119695	0.12503	0.000419916	0.000657947	0.0401113	0.0628487	0.0797969	0.12503
	PT general	0.00302263	3.02263e-07	0.43506	4.3506e-05	0.866895	8.66895e-05	0.00289366	0.00302263	0.416497	0.43506	0.829905	0.866895	0.0019291	0.00302263	0.277664	0.43506	0.55327	0.866895
	RO general	0.00222791	2.22791e-07	0.502532	5.02532e-05	1.00278	0.000100278	0.00213285	0.00222791	0.481089	0.502532	0.959993	1.00278	0.0014219	0.00222791	0.320726	0.502532	0.639995	1.00278
	SE general	0.00850624	8.50624e-07	0.380288	3.80288e-05	0.751727	7.51727e-05	0.00814329	0.00850624	0.364062	0.380288	0.719652	0.751727	0.00542886	0.00850624	0.242708	0.380288	0.479768	0.751727
	UK adult	0.00290446	2.90446e-07	0.215527	2.15527e-05	0.427975	4.27975e-05	0.00278053	0.00290446	0.206331	0.215527	0.409714	0.427975	0.00185369	0.00290446	0.137554	0.215527	0.273143	0.427975
	UK infant	0.00235168	2.35168e-07	0.33726	3.3726e-05	0.671993	6.71993e-05	0.00225134	0.00235168	0.322869	0.33726	0.64332	0.671993	0.00150089	0.00235168	0.215246	0.33726	0.42888	0.671993
	UK toddler	0.00238873	2.38873e-07	0.465663	4.65663e-05	0.928815	9.28815e-05	0.00228681	0.00238873	0.445793	0.465663	0.889184	0.928815	0.00152454	0.00238873	0.297196	0.465663	0.592789	0.928815
	UK vegetarian	0.00347213	3.47213e-07	0.273747	2.73747e-05	0.543835	5.43835e-05	0.00332398	0.00347213	0.262067	0.273747	0.52063	0.543835	0.00221599	0.00347213	0.174711	0.273747	0.347087	0.543835
	Monitoring year
	PERMETHRIN	2019	ADI	0.05	Year of evaluation: 2000			Status of the active substance at the end of 2018: Not Approved
								HBM-GV for DCCA adults		478.666	µg/l in urine			HBM-GV for DCCA Children		319.11	µg/l in urine
	EXPOSURE BY DIET: external doses of permethrin							Correpondence with excreted DCCA						Correpondence with excreted DCCA
	Top 12 diets	Lower bound		Middle bound		Upper bound		Lower bound		Middle bound		Upper bound		Lower bound		Middle bound		Upper bound
		%ADI	mg/kg bw/d	%ADI	mg/kg bw/d	%ADI	mg/kg bw/d	µg/L urine	%HBM-GV	µg/L urine	%HBM-GV	µg/L urine	%HBM-GV	µg/L urine	%HBM-GV	µg/L urine	%HBM-GV	µg/L urine	%HBM-GV
	DE child	0.0087933	4.39665e-06	0.34439	0.000172195	0.679987	0.000339994	0.0420905	0.0087933	1.64848	0.34439	3.25486	0.679987	0.0280603	0.0087933	1.09898	0.34439	2.16991	0.679987
	DE general	0.00263728	1.31864e-06	0.126995	6.34974e-05	0.251352	0.000125676	0.0126238	0.00263728	0.60788	0.126995	1.20314	0.251352	0.00841585	0.00263728	0.405253	0.126995	0.802091	0.251352
	DE women 14-50 yr	0.00276915	1.38457e-06	0.135998	6.79988e-05	0.269226	0.000134613	0.013255	0.00276915	0.650974	0.135998	1.28869	0.269226	0.00883664	0.00276915	0.433983	0.135998	0.859128	0.269226
	DK adult	0.00118495	5.92475e-07	0.0600177	3.00089e-05	0.118851	5.94253e-05	0.00567195	0.00118495	0.287284	0.0600177	0.568897	0.118851	0.0037813	0.00118495	0.191523	0.0600177	0.379264	0.118851
	DK child	0.00167428	8.3714e-07	0.123352	6.16759e-05	0.245029	0.000122515	0.00801421	0.00167428	0.590443	0.123352	1.17287	0.245029	0.0053428	0.00167428	0.393629	0.123352	0.781914	0.245029
	ES adult	0.00214222	1.07111e-06	0.109266	5.46332e-05	0.216391	0.000108195	0.0102541	0.00214222	0.523021	0.109266	1.03579	0.216391	0.00683605	0.00214222	0.348681	0.109266	0.690525	0.216391
	ES child	0.00316604	1.58302e-06	0.159587	7.97937e-05	0.316009	0.000158004	0.0151547	0.00316604	0.76389	0.159587	1.51263	0.316009	0.0101032	0.00316604	0.50926	0.159587	1.00842	0.316009
	FI 3 yr	0.00161042	8.05209e-07	0.0586991	2.93495e-05	0.115788	5.78938e-05	0.00770852	0.00161042	0.280972	0.0586991	0.554236	0.115788	0.00513901	0.00161042	0.187315	0.0586991	0.369491	0.115788
	FI 6 yr	0.00135542	6.77708e-07	0.0463195	2.31597e-05	0.0912836	4.56418e-05	0.00648791	0.00135542	0.221716	0.0463195	0.436943	0.0912836	0.00432527	0.00135542	0.14781	0.0463195	0.291295	0.0912836
	FI adult	0.00119034	5.95171e-07	0.0812867	4.06433e-05	0.161383	8.06915e-05	0.00569776	0.00119034	0.389091	0.0812867	0.772485	0.161383	0.0037985	0.00119034	0.259394	0.0812867	0.51499	0.161383
	FR adult	0.00243821	1.2191e-06	0.105074	5.2537e-05	0.20771	0.000103855	0.0116709	0.00243821	0.502954	0.105074	0.994236	0.20771	0.00778058	0.00243821	0.335302	0.105074	0.662824	0.20771
	FR child 3 15 yr	0.00353359	1.7668e-06	0.188628	9.43142e-05	0.373723	0.000186862	0.0169141	0.00353359	0.9029	0.188628	1.78889	0.373723	0.0112761	0.00353359	0.601933	0.188628	1.19259	0.373723
	FR infant	0.00210122	1.05061e-06	0.055436	2.7718e-05	0.108771	5.43854e-05	0.0100578	0.00210122	0.265353	0.055436	0.520648	0.108771	0.00670522	0.00210122	0.176902	0.055436	0.347099	0.108771
	FR toddler 2 3 yr	0.00455721	2.2786e-06	0.156605	7.83023e-05	0.308652	0.000154326	0.0218138	0.00455721	0.749612	0.156605	1.47741	0.308652	0.0145425	0.00455721	0.499742	0.156605	0.984941	0.308652
	GEMS/Food G06	0.00294832	1.47416e-06	0.234594	0.000117297	0.466239	0.000233119	0.0141126	0.00294832	1.12292	0.234594	2.23173	0.466239	0.0094084	0.00294832	0.748613	0.234594	1.48782	0.466239
	GEMS/Food G07	0.00277087	1.38544e-06	0.165789	8.28944e-05	0.328807	0.000164403	0.0132632	0.00277087	0.793574	0.165789	1.57388	0.328807	0.00884214	0.00277087	0.529049	0.165789	1.04926	0.328807
	GEMS/Food G08	0.00240665	1.20332e-06	0.145901	7.29507e-05	0.289396	0.000144698	0.0115198	0.00240665	0.69838	0.145901	1.38524	0.289396	0.00767987	0.00240665	0.465586	0.145901	0.923493	0.289396
	GEMS/Food G10	0.00271581	1.3579e-06	0.159147	7.95735e-05	0.315578	0.000157789	0.0129996	0.00271581	0.761782	0.159147	1.51056	0.315578	0.00866642	0.00271581	0.507855	0.159147	1.00704	0.315578
	GEMS/Food G11	0.00234412	1.17206e-06	0.144788	7.2394e-05	0.287232	0.000143616	0.0112205	0.00234412	0.693051	0.144788	1.37488	0.287232	0.00748034	0.00234412	0.462034	0.144788	0.916587	0.287232
	GEMS/Food G15	0.00232162	1.16081e-06	0.156131	7.80657e-05	0.309941	0.000154971	0.0111128	0.00232162	0.747347	0.156131	1.48358	0.309941	0.00740854	0.00232162	0.498231	0.156131	0.989054	0.309941
	IE adult	0.00319782	1.59891e-06	0.112688	5.63442e-05	0.222179	0.00011109	0.0153069	0.00319782	0.539401	0.112688	1.06349	0.222179	0.0102046	0.00319782	0.359601	0.112688	0.708996	0.222179
	IE child	0.000475795	2.37898e-07	0.0311807	1.55904e-05	0.0618857	3.09428e-05	0.00227747	0.000475795	0.149251	0.0311807	0.296225	0.0618857	0.00151831	0.000475795	0.099501	0.0311807	0.197484	0.0618857
	IT adult	0.00140596	7.02979e-07	0.113609	5.68047e-05	0.225813	0.000112906	0.00672984	0.00140596	0.543809	0.113609	1.08089	0.225813	0.00448656	0.00140596	0.362539	0.113609	0.720592	0.225813
	IT toddler	0.00149085	7.45426e-07	0.158243	7.91214e-05	0.314995	0.000157497	0.00713619	0.00149085	0.757454	0.158243	1.50777	0.314995	0.00475746	0.00149085	0.504969	0.158243	1.00518	0.314995
	LT adult	0.00118849	5.94244e-07	0.0597709	2.98855e-05	0.118353	5.91767e-05	0.00568888	0.00118849	0.286103	0.0597709	0.566517	0.118353	0.00379259	0.00118849	0.190735	0.0597709	0.377678	0.118353
	NL child	0.0049755	2.48775e-06	0.201385	0.000100692	0.397794	0.000198897	0.023816	0.0049755	0.963959	0.201385	1.9041	0.397794	0.0158773	0.0049755	0.642639	0.201385	1.2694	0.397794
	NL general	0.00228622	1.14311e-06	0.100731	5.03655e-05	0.199176	9.95878e-05	0.0109433	0.00228622	0.482164	0.100731	0.953385	0.199176	0.00729556	0.00228622	0.321443	0.100731	0.63559	0.199176
	NL toddler	0.00847192	4.23596e-06	0.311107	0.000155553	0.613742	0.000306871	0.0405522	0.00847192	1.48916	0.311107	2.93777	0.613742	0.0270348	0.00847192	0.992774	0.311107	1.95851	0.613742
	PL general	0.00104671	5.23353e-07	0.0444416	2.22208e-05	0.0878364	4.39182e-05	0.00501022	0.00104671	0.212726	0.0444416	0.420443	0.0878364	0.00334015	0.00104671	0.141818	0.0444416	0.280295	0.0878364
	PT general	0.0027394	1.3697e-06	0.149094	7.4547e-05	0.295449	0.000147724	0.0131126	0.0027394	0.713662	0.149094	1.41421	0.295449	0.00874173	0.0027394	0.475774	0.149094	0.942807	0.295449
	RO general	0.00239877	1.19939e-06	0.164977	8.24886e-05	0.327556	0.000163778	0.0114821	0.00239877	0.789689	0.164977	1.5679	0.327556	0.00765473	0.00239877	0.52646	0.164977	1.04526	0.327556
	SE general	0.00167694	8.38468e-07	0.106208	5.31039e-05	0.210739	0.000105369	0.00802691	0.00167694	0.50838	0.106208	1.00873	0.210739	0.00535127	0.00167694	0.33892	0.106208	0.672489	0.210739
	UK adult	0.00128175	6.40875e-07	0.0722519	3.61259e-05	0.143222	7.1611e-05	0.0061353	0.00128175	0.345845	0.0722519	0.685555	0.143222	0.0040902	0.00128175	0.230563	0.0722519	0.457036	0.143222
	UK infant	0.00156813	7.84063e-07	0.104646	5.23228e-05	0.207723	0.000103862	0.00750608	0.00156813	0.500903	0.104646	0.9943	0.207723	0.00500406	0.00156813	0.333935	0.104646	0.662867	0.207723
	UK toddler	0.00173758	8.68789e-07	0.143824	7.19121e-05	0.285911	0.000142955	0.00831719	0.00173758	0.688437	0.143824	1.36856	0.285911	0.00554479	0.00173758	0.458958	0.143824	0.912371	0.285911
	UK vegetarian	0.00133436	6.67182e-07	0.0853154	4.26577e-05	0.169296	8.46482e-05	0.00638714	0.00133436	0.408375	0.0853154	0.810364	0.169296	0.00425809	0.00133436	0.27225	0.0853154	0.540242	0.169296
	Monitoring year
	PERMETHRIN	2018	ADI	0.05	Year of evaluation: 2000			Status of the active substance at the end of 2018: Not Approved
								HBM-GV for DCCA adults		478.666	µg/l in urine			HBM-GV for DCCA Children		319.11	µg/l in urine
	EXPOSURE BY DIET: external doses of permethrin							Correpondence with excreted DCCA						Correpondence with excreted DCCA
	Top 12 diets	Lower bound		Upper bound				Lower bound		Upper bound		Middle bound (estimated)		Lower bound		Upper bound		Middle bound (estimated)
		%ADI	mg/kg bw/d	%ADI	mg/kg bw/d			µg/L urine	%HBM-GV	µg/L urine	%HBM-GV	µg/L urine		µg/L urine	%HBM-GV	µg/L urine	%HBM-GV	µg/L urine
	DE child	0.0104123	5.20614e-06	0.619038	0.000309519			0.04984	0.0104123	2.96312	0.619038	1.50648		0.0332267	0.0104123	1.97541	0.619038	1.00432
	DE general	0.00235148	1.17574e-06	0.192968	9.64838e-05			0.0112557	0.00235148	0.923669	0.192968	0.467463		0.00750382	0.00235148	0.61578	0.192968	0.311642
	DE women 14-50 yr	0.00284839	1.42419e-06	0.19923	9.96152e-05			0.0136342	0.00284839	0.953648	0.19923	0.483641		0.0090895	0.00284839	0.635765	0.19923	0.322427
	DK adult	0.000629896	3.14948e-07	0.119373	5.96864e-05			0.00301509	0.000629896	0.571397	0.119373	0.287206		0.00201006	0.000629896	0.380931	0.119373	0.191471
	DK child	0.0022744	1.1372e-06	0.442369	0.000221184			0.0108868	0.0022744	2.11747	0.442369	1.06418		0.00725784	0.0022744	1.41164	0.442369	0.709451
	ES adult	0.00136727	6.83633e-07	0.164985	8.24924e-05			0.00654463	0.00136727	0.789725	0.164985	0.398135		0.00436309	0.00136727	0.526484	0.164985	0.265423
	ES child	0.00183356	9.1678e-07	0.240382	0.000120191			0.00877663	0.00183356	1.15063	0.240382	0.579702		0.00585108	0.00183356	0.767085	0.240382	0.386468
	FI 3 yr	0.00113861	5.69305e-07	0.180385	9.01925e-05			0.00545014	0.00113861	0.863441	0.180385	0.434445		0.00363342	0.00113861	0.575627	0.180385	0.28963
	FI 6 yr	0.000912654	4.56327e-07	0.134693	6.73464e-05			0.00436856	0.000912654	0.644728	0.134693	0.324548		0.00291237	0.000912654	0.429819	0.134693	0.216366
	FI adult	0.00042566	2.1283e-07	0.0861815	4.30907e-05			0.00203749	0.00042566	0.412521	0.0861815	0.207279		0.00135833	0.00042566	0.275014	0.0861815	0.138186
	FR adult	0.00114591	5.72954e-07	0.117249	5.86247e-05			0.00548507	0.00114591	0.561233	0.117249	0.283359		0.00365671	0.00114591	0.374155	0.117249	0.188906
	FR child 3 15 yr	0.0020085	1.00425e-06	0.242436	0.000121218			0.00961399	0.0020085	1.16046	0.242436	0.585036		0.00640933	0.0020085	0.773639	0.242436	0.390024
	FR infant	0.00162764	8.13821e-07	0.0893814	4.46907e-05			0.00779096	0.00162764	0.427838	0.0893814	0.217815		0.00519397	0.00162764	0.285225	0.0893814	0.14521
	FR toddler 2 3 yr	0.00201332	1.00666e-06	0.223253	0.000111626			0.00963708	0.00201332	1.06863	0.223253	0.539135		0.00642472	0.00201332	0.712422	0.223253	0.359423
	GEMS/Food G06	0.00446773	2.23386e-06	0.450022	0.000225011			0.0213855	0.00446773	2.1541	0.450022	1.08774		0.014257	0.00446773	1.43607	0.450022	0.725161
	GEMS/Food G07	0.00408324	2.04162e-06	0.252045	0.000126022			0.0195451	0.00408324	1.20645	0.252045	0.612999		0.01303	0.00408324	0.804301	0.252045	0.408666
	GEMS/Food G08	0.00286691	1.43346e-06	0.273505	0.000136753			0.0137229	0.00286691	1.30918	0.273505	0.661449		0.00914862	0.00286691	0.872784	0.273505	0.440966
	GEMS/Food G10	0.00204871	1.02435e-06	0.269644	0.000134822			0.00980646	0.00204871	1.29069	0.269644	0.650249		0.00653764	0.00204871	0.860461	0.269644	0.433499
	GEMS/Food G11	0.00550163	2.75082e-06	0.256414	0.000128207			0.0263344	0.00550163	1.22737	0.256414	0.62685		0.0175563	0.00550163	0.818244	0.256414	0.4179
	GEMS/Food G15	0.003135	1.5675e-06	0.274511	0.000137255			0.0150062	0.003135	1.31399	0.274511	0.664497		0.0100041	0.003135	0.875992	0.274511	0.442998
	IE adult	0.0115736	5.78679e-06	0.312513	0.000156256			0.0553987	0.0115736	1.49589	0.312513	0.775645		0.0369325	0.0115736	0.997261	0.312513	0.517097
	IE child	0.000415193	2.07596e-07	0.058121	2.90605e-05			0.00198739	0.000415193	0.278205	0.058121	0.140096		0.00132492	0.000415193	0.18547	0.058121	0.0933976
	IT adult	0.00168042	8.40211e-07	0.202312	0.000101156			0.0080436	0.00168042	0.968397	0.202312	0.48822		0.0053624	0.00168042	0.645598	0.202312	0.32548
	IT toddler	0.00209022	1.04511e-06	0.281948	0.000140974			0.0100052	0.00209022	1.34959	0.281948	0.679797		0.0066701	0.00209022	0.899726	0.281948	0.453198
	LT adult	0.000695959	3.4798e-07	0.143844	7.19221e-05			0.00333132	0.000695959	0.688533	0.143844	0.345932		0.00222088	0.000695959	0.459022	0.143844	0.230622
	NL child	0.00569783	2.84892e-06	0.403174	0.000201587			0.0272736	0.00569783	1.92986	0.403174	0.978565		0.0181824	0.00569783	1.28657	0.403174	0.652376
	NL general	0.00198605	9.93025e-07	0.147588	7.3794e-05			0.00950654	0.00198605	0.706453	0.147588	0.35798		0.00633769	0.00198605	0.470969	0.147588	0.238653
	NL toddler	0.00810025	4.05013e-06	0.740818	0.000370409			0.0387731	0.00810025	3.54604	0.740818	1.79241		0.0258487	0.00810025	2.36403	0.740818	1.19494
	PL general	0.000376391	1.88196e-07	0.0985593	4.92796e-05			0.00180165	0.000376391	0.471769	0.0985593	0.236786		0.0012011	0.000376391	0.314513	0.0985593	0.157857
	PT general	0.00140953	7.04765e-07	0.223571	0.000111786			0.00674694	0.00140953	1.07016	0.223571	0.538452		0.00449796	0.00140953	0.713439	0.223571	0.358968
	RO general	0.00157322	7.8661e-07	0.263766	0.000131883			0.00753047	0.00157322	1.26256	0.263766	0.635044		0.00502031	0.00157322	0.841706	0.263766	0.423363
	SE general	0.00278304	1.39152e-06	0.236262	0.000118131			0.0133214	0.00278304	1.13091	0.236262	0.572114		0.00888096	0.00278304	0.753937	0.236262	0.381409
	UK adult	0.000772552	3.86276e-07	0.0999575	4.99787e-05			0.00369794	0.000772552	0.478462	0.0999575	0.24108		0.00246529	0.000772552	0.318975	0.0999575	0.16072
	UK infant	0.00112056	5.60282e-07	0.18093	9.0465e-05			0.00536376	0.00112056	0.86605	0.18093	0.435707		0.00357584	0.00112056	0.577367	0.18093	0.290471
	UK toddler	0.0015498	7.74902e-07	0.222217	0.000111109			0.00741838	0.0015498	1.06368	0.222217	0.535548		0.00494559	0.0015498	0.709118	0.222217	0.357032
	UK vegetarian	0.00107733	5.38665e-07	0.127733	6.38665e-05			0.00515681	0.00107733	0.611414	0.127733	0.308285		0.00343787	0.00107733	0.407609	0.127733	0.205524
	Monitoring year
	PERMETHRIN	2017	ADI	0.05	Year of evaluation: 2000			Status of the active substance : Not Approved
								HBM-GV for DCCA adults		478.666	µg/l in urine			HBM-GV for DCCA Children		319.11	µg/l in urine
	EXPOSURE BY DIET: external doses of permethrin							Correpondence with excreted DCCA						Correpondence with excreted DCCA
	Top 12 diets	Lower bound		Upper bound				Lower bound		Upper bound		Middle bound (estimated)		Lower bound		Upper bound		Middle bound (estimated)
		%ADI	mg/kg bw/d	%ADI	mg/kg bw/d			µg/L urine	%HBM-GV	µg/L urine	%HBM-GV	µg/L urine		µg/L urine	%HBM-GV	µg/L urine	%HBM-GV	µg/L urine
	DE child	4.06474	0.00203237	4.15673	0.00207837			19.4565	4.06474	19.8968	4.15673	19.6767		12.971	4.06474	13.2646	4.15673	13.1178
	DE general	1.67791	0.000838953	1.71573	0.000857864			8.03156	1.67791	8.2126	1.71573	8.12208		5.35438	1.67791	5.47507	1.71573	5.41472
	DE women 14-50 yr	1.49012	0.000745061	1.52668	0.000763338			7.13271	1.49012	7.30768	1.52668	7.22019		4.75514	1.49012	4.87178	1.52668	4.81346
	DK adult	0.000891585	4.45792e-07	0.0329425	1.64713e-05			0.00426771	0.000891585	0.157685	0.0329425	0.0809761		0.00284514	0.000891585	0.105123	0.0329425	0.0539841
	DK child	0.00571436	2.85718e-06	0.203224	0.000101612			0.0273527	0.00571436	0.972764	0.203224	0.500059		0.0182351	0.00571436	0.64851	0.203224	0.333372
	ES adult	0.719896	0.000359948	0.749437	0.000374719			3.44589	0.719896	3.5873	0.749437	3.5166		2.29726	0.719896	2.39153	0.749437	2.3444
	ES child	0.772892	0.000386446	0.809981	0.000404991			3.69957	0.772892	3.8771	0.809981	3.78834		2.46638	0.772892	2.58474	0.809981	2.52556
	FI 3 yr	0.396137	0.000198069	0.44687	0.000223435			1.89617	0.396137	2.13902	0.44687	2.01759		1.26411	0.396137	1.42601	0.44687	1.34506
	FI 6 yr	0.338224	0.000169112	0.38345	0.000191725			1.61896	0.338224	1.83544	0.38345	1.7272		1.07931	0.338224	1.22363	0.38345	1.15147
	FI adult	0.00084012	4.2006e-07	0.0316637	1.58319e-05			0.00402137	0.00084012	0.151563	0.0316637	0.0777924		0.00268091	0.00084012	0.101042	0.0316637	0.0518616
	FR adult	0.797279	0.00039864	0.821997	0.000410999			3.8163	0.797279	3.93462	0.821997	3.87546		2.5442	0.797279	2.62308	0.821997	2.58364
	FR child 3 15 yr	1.15334	0.000576668	1.19211	0.000596057			5.52062	1.15334	5.70624	1.19211	5.61343		3.68041	1.15334	3.80416	1.19211	3.74229
	FR infant	0.391538	0.000195769	0.412146	0.000206073			1.87416	0.391538	1.9728	0.412146	1.92348		1.24944	0.391538	1.3152	0.412146	1.28232
	FR toddler 2 3 yr	1.55815	0.000779076	1.6116	0.000805801			7.45834	1.55815	7.71419	1.6116	7.58627		4.97223	1.55815	5.14279	1.6116	5.05751
	GEMS/Food G06	0.00386945	1.93472e-06	0.0849594	4.24797e-05			0.0185217	0.00386945	0.406672	0.0849594	0.212597		0.0123478	0.00386945	0.271114	0.0849594	0.141731
	GEMS/Food G07	0.00374025	1.87012e-06	0.0458273	2.29137e-05			0.0179033	0.00374025	0.21936	0.0458273	0.118631		0.0119355	0.00374025	0.14624	0.0458273	0.0790876
	GEMS/Food G08	0.00252436	1.26218e-06	0.0561994	2.80997e-05			0.0120833	0.00252436	0.269007	0.0561994	0.140545		0.00805551	0.00252436	0.179338	0.0561994	0.0936969
	GEMS/Food G10	0.00210378	1.05189e-06	0.0710483	3.55242e-05			0.0100701	0.00210378	0.340084	0.0710483	0.175077		0.00671339	0.00210378	0.226723	0.0710483	0.116718
	GEMS/Food G11	0.00533658	2.66829e-06	0.0593419	2.96709e-05			0.0255444	0.00533658	0.284049	0.0593419	0.154797		0.0170296	0.00533658	0.189366	0.0593419	0.103198
	GEMS/Food G15	0.00263344	1.31672e-06	0.053756	2.6878e-05			0.0126054	0.00263344	0.257312	0.053756	0.134959		0.00840357	0.00263344	0.171541	0.053756	0.0899723
	IE adult	0.00418766	2.09383e-06	0.165412	8.27061e-05			0.0200449	0.00418766	0.791771	0.165412	0.405908		0.0133633	0.00418766	0.527847	0.165412	0.270605
	IE child	0.1905	9.52502e-05	0.201973	0.000100987			0.91186	0.1905	0.966776	0.201973	0.939318		0.607907	0.1905	0.644517	0.201973	0.626212
	IT adult	0.000498056	2.49028e-07	0.0210223	1.05111e-05			0.00238402	0.000498056	0.100626	0.0210223	0.0515052		0.00158935	0.000498056	0.0670843	0.0210223	0.0343368
	IT toddler	0.000615574	3.07787e-07	0.0226556	1.13278e-05			0.00294654	0.000615574	0.108444	0.0226556	0.0556955		0.00196436	0.000615574	0.0722963	0.0226556	0.0371303
	LT adult	0.00134081	6.70404e-07	0.0447457	2.23728e-05			0.00641799	0.00134081	0.214182	0.0447457	0.1103		0.00427866	0.00134081	0.142788	0.0447457	0.0735334
	NL child	0.976833	0.000488416	1.04555	0.000522775			4.67576	0.976833	5.00469	1.04555	4.84023		3.11718	0.976833	3.33646	1.04555	3.22682
	NL general	0.487956	0.000243978	0.51288	0.00025644			2.33568	0.487956	2.45498	0.51288	2.39533		1.55712	0.487956	1.63665	0.51288	1.59689
	NL toddler	1.79286	0.000896432	1.97478	0.000987392			8.58183	1.79286	9.45261	1.97478	9.01722		5.72122	1.79286	6.30174	1.97478	6.01148
	PL general	0.000285217	1.42608e-07	0.0106871	5.34355e-06			0.00136523	0.000285217	0.0511554	0.0106871	0.0262603		0.000910156	0.000285217	0.0341036	0.0106871	0.0175069
	PT general	0.00150788	7.5394e-07	0.0510928	2.55464e-05			0.0072177	0.00150788	0.244564	0.0510928	0.125891		0.0048118	0.00150788	0.163042	0.0510928	0.0839271
	RO general	0.677447	0.000338724	0.709116	0.000354558			3.24271	0.677447	3.39429	0.709116	3.3185		2.16181	0.677447	2.26286	0.709116	2.21233
	SE general	1.2879	0.00064395	1.33585	0.000667924			6.16473	1.2879	6.39425	1.33585	6.27949		4.10982	1.2879	4.26283	1.33585	4.18633
	UK adult	0.557068	0.000278534	0.577989	0.000288995			2.66649	0.557068	2.76664	0.577989	2.71656		1.77766	0.557068	1.84442	0.577989	1.81104
	UK infant	1.967	0.000983498	2.00721	0.0010036			9.41534	1.967	9.60781	2.00721	9.51157		6.27689	1.967	6.40521	2.00721	6.34105
	UK toddler	1.14232	0.00057116	1.17596	0.000587979			5.4679	1.14232	5.62891	1.17596	5.5484		3.64527	1.14232	3.7526	1.17596	3.69893
	UK vegetarian	0.000724079	3.6204e-07	0.0258568	1.29284e-05			0.00346592	0.000724079	0.123768	0.0258568	0.0636168		0.00231061	0.000724079	0.0825118	0.0258568	0.0424112
	Monitoring year
	PERMETHRIN	2016	ADI	0.05	Year of evaluation: 2000			Status of the active substance : Not Approved
								HBM-GV for DCCA adults		478.666	µg/l in urine			HBM-GV for DCCA Children		319.11	µg/l in urine
	EXPOSURE BY DIET: external doses of permethrin							Correpondence with excreted DCCA						Correpondence with excreted DCCA
	Top 12 diets	Lower bound		Upper bound				Lower bound		Upper bound		Middle bound (estimated)		Lower bound		Upper bound		Middle bound (estimated)
		%ADI	mg/kg bw/d	%ADI	mg/kg bw/d			µg/L urine	%HBM-GV	µg/L urine	%HBM-GV	µg/L urine		µg/L urine	%HBM-GV	µg/L urine	%HBM-GV	µg/L urine
	DE child	0.0100207	5.01037e-06	0.49089	0.000245445			0.0479659	0.0100207	2.34972	0.49089	1.19884		0.0319772	0.0100207	1.56648	0.49089	0.799229
	DE general
	DE women 14-50 yr
	DK adult	0.000328101	1.64051e-07	0.0663791	3.31895e-05			0.00157051	0.000328101	0.317734	0.0663791	0.159652		0.001047	0.000328101	0.211823	0.0663791	0.106435
	DK child	0.00119267	5.96335e-07	0.252338	0.000126169			0.0057089	0.00119267	1.20786	0.252338	0.606782		0.00380593	0.00119267	0.805237	0.252338	0.404522
	ES adult	0.00365167	1.82583e-06	0.0949608	4.74804e-05			0.0174793	0.00365167	0.454545	0.0949608	0.236012		0.0116528	0.00365167	0.30303	0.0949608	0.157341
	ES child	0.00929469	4.64734e-06	0.152395	7.61974e-05			0.0444905	0.00929469	0.729461	0.152395	0.386976		0.0296603	0.00929469	0.486308	0.152395	0.257984
	FI 3 yr
	FI 6 yr
	FI adult	0.000313247	1.56623e-07	0.0506095	2.53047e-05			0.0014994	0.000313247	0.24225	0.0506095	0.121875		0.000999603	0.000313247	0.1615	0.0506095	0.0812498
	FR adult	0.000298508	1.49254e-07	0.0495698	2.47849e-05			0.00142886	0.000298508	0.237274	0.0495698	0.119351		0.00095257	0.000298508	0.158182	0.0495698	0.0795675
	FR child 3 15 yr
	FR infant	0.00601171	3.00585e-06	0.184957	9.24787e-05			0.028776	0.00601171	0.885327	0.184957	0.457052		0.019184	0.00601171	0.590218	0.184957	0.304701
	FR toddler 2 3 yr	0.00966013	4.83007e-06	0.250916	0.000125458			0.0462397	0.00966013	1.20105	0.250916	0.623644		0.0308265	0.00966013	0.800699	0.250916	0.415763
	GEMS/Food G06
	GEMS/Food G07
	GEMS/Food G08
	GEMS/Food G10
	GEMS/Food G11
	GEMS/Food G15
	IE adult	0.00669508	3.34754e-06	0.138996	6.9498e-05			0.0320471	0.00669508	0.665326	0.138996	0.348687		0.0213647	0.00669508	0.443551	0.138996	0.232458
	IE child
	IT adult	0.00141236	7.06179e-07	0.066356	3.3178e-05			0.00676048	0.00141236	0.317623	0.066356	0.162192		0.00450698	0.00141236	0.211749	0.066356	0.108128
	IT toddler	0.000992797	4.96399e-07	0.0763285	3.81643e-05			0.00475218	0.000992797	0.365359	0.0763285	0.185055		0.00316812	0.000992797	0.243572	0.0763285	0.12337
	LT adult	0.00035246	1.7623e-07	0.106397	5.31987e-05			0.0016871	0.00035246	0.509288	0.106397	0.255487		0.00112474	0.00035246	0.339525	0.106397	0.170325
	NL child	0.00964982	4.82491e-06	0.323422	0.000161711			0.0461904	0.00964982	1.54811	0.323422	0.79715		0.0307936	0.00964982	1.03207	0.323422	0.531433
	NL general	0.00318855	1.59427e-06	0.0894635	4.47317e-05			0.0152625	0.00318855	0.428231	0.0894635	0.221747		0.010175	0.00318855	0.285487	0.0894635	0.147831
	NL toddler
	PL general	0.000133098	6.65492e-08	0.0682102	3.41051e-05			0.000637096	0.000133098	0.326499	0.0682102	0.163568		0.000424731	0.000133098	0.217666	0.0682102	0.109045
	PT general	0.000463335	2.31667e-07	0.0836839	4.18419e-05			0.00221782	0.000463335	0.400566	0.0836839	0.201392		0.00147855	0.000463335	0.267044	0.0836839	0.134261
	RO general
	SE general	0.00219822	1.09911e-06	0.148293	7.41467e-05			0.0105221	0.00219822	0.709829	0.148293	0.360176		0.00701474	0.00219822	0.47322	0.148293	0.240117
	UK adult	0.000536342	2.68171e-07	0.0496625	2.48312e-05			0.00256728	0.000536342	0.237717	0.0496625	0.120142		0.00171152	0.000536342	0.158478	0.0496625	0.0800948
	UK infant	0.000930223	4.65111e-07	0.133218	6.66091e-05			0.00445266	0.000930223	0.63767	0.133218	0.321061		0.00296844	0.000930223	0.425113	0.133218	0.214041
	UK toddler	0.000840488	4.20244e-07	0.116696	5.83478e-05			0.00402313	0.000840488	0.558582	0.116696	0.281303		0.00268208	0.000840488	0.372388	0.116696	0.187535
	UK vegetarian	0.000835339	4.1767e-07	0.0626028	3.13014e-05			0.00399848	0.000835339	0.299658	0.0626028	0.151828		0.00266566	0.000835339	0.199772	0.0626028	0.101219

## Sheet: Sum DCCA
	Monitoring year 2020	SUMA DCCA data
	2020	HBM-GV for DCCA adults						HBM-GV for DCCA Children													Suma valores µg/L DCCA EFSA			ADULTS												Suma valores µg/L DCCA Children
	EXPOSURE BY DIET	Correpondence with excreted DCCA						Correpondence with excreted DCCA						EXPOSURE BY DIET			Lower bound					Middle bound					Upper bound					Lower bound					Middle bound					Upper bound
	Top 12 diets	Lower bound		Middle bound		Upper bound		Lower bound		Middle bound		Upper bound		Top 12 diets	2020	2019	2018	2017	2016	2020	2019	2018	2017	2016	2020	2019	2018	2017	2016	2020	2019	2018	2017	2016	2020	2019	2018	2017	2016	2020	2019	2018	2017	2016
		µg/L urine	%HBM-GV	µg/L urine	%HBM-GV	µg/L urine	%HBM-GV	µg/L urine	%HBM-GV	µg/L urine	%HBM-GV	µg/L urine	%HBM-GV
	DE child	0.503769	1.07248	4.71891	8.3033	8.91641	15.4968	0.335846	1.07248	3.14594	8.3033	5.94428	15.4968	DE child	0.503769	0.513835	0.46386	19.8593	0.578633	4.71891	17.0798	4.93058	23.4477	5.81806	8.91641	33.6457	9.3973	27.0362	11.0575	0.335846	0.34176	0.30924	13.2395	0.385756	3.14594	11.3865	3.28705	15.6318	3.8787	5.94428	22.4305	6.26487	18.0241	7.37165
	DE general	0.346738	0.756953	1.87377	3.41123	3.38705	6.03538	0.231159	0.756953	1.24918	3.41123	2.25803	6.03538	DE general	0.346738	0.216826	0.208526	8.32394	0	1.87377	6.23292	1.89703	9.51735	0	3.38705	12.249	3.58553	10.7108	0	0.231159	0.14431	0.139018	5.54929	0	1.24918	4.15528	1.26468	6.3449	0	2.25803	8.16601	2.39035	7.14051	0
	DE women 14-50 yr	0.293138	0.634763	1.93942	3.46046	3.57359	6.25983	0.195425	0.634763	1.29294	3.46046	2.38239	6.25983	DE women 14-50 yr	0.293138	0.212575	0.203489	7.35562	0	1.93942	6.68452	1.89385	8.63026	0	3.57359	13.1565	3.58421	9.9049	0	0.195425	0.141456	0.135659	4.90375	0	1.29294	4.45635	1.26257	5.75351	0	2.38239	8.77098	2.38947	6.60326	0
	DK adult	0.121868	0.266606	1.01321	1.89312	1.89818	3.50557	0.0812454	0.266606	0.67547	1.89312	1.26546	3.50557	DK adult	0.121868	0.0945707	0.0740524	0.0847347	0.141418	1.01321	3.40722	1.01898	0.736375	0.937728	1.89818	6.71986	1.96391	1.38801	1.73404	0.0812454	0.0629361	0.0493683	0.0564898	0.0942786	0.67547	2.27148	0.679322	0.490916	0.625152	1.26546	4.47991	1.30928	0.925343	1.15603
	DK child	0.285099	0.628604	2.38353	4.49425	4.47296	8.33998	0.190066	0.628604	1.58902	4.49425	2.98197	8.33998	DK child	0.285099	0.242584	0.215837	0.249183	0.351177	2.38353	13.5705	2.55342	2.08057	2.48447	4.47296	26.8983	4.89101	3.91196	4.61776	0.190066	0.161517	0.143891	0.166122	0.234118	1.58902	9.04697	1.70228	1.38705	1.65631	2.98197	17.9322	3.26067	2.60797	3.07851
	ES adult	0.345982	0.756995	1.65203	2.98675	2.94631	5.19072	0.230655	0.756995	1.10135	2.98675	1.9642	5.19072	ES adult	0.345982	0.250296	0.230815	3.8115	0.300632	1.65203	5.32359	1.89741	4.75018	1.709	2.94631	10.3969	3.56401	5.68886	3.11738	0.230655	0.166575	0.153877	2.541	0.200421	1.10135	3.54906	1.26494	3.16679	1.13934	1.9642	6.93125	2.37601	3.79257	2.07825
	ES child	0.311116	0.680204	2.23056	3.9227	4.13992	7.14298	0.207411	0.680204	1.48704	3.9227	2.75994	7.14298	ES child	0.311116	0.315719	0.284488	4.00463	0.454655	2.23056	8.45231	2.20869	5.27946	2.71381	4.13992	16.5889	4.1329	6.55429	4.97297	0.207411	0.210178	0.189659	2.66975	0.303103	1.48704	5.63487	1.47246	3.51964	1.80921	2.75994	11.0593	2.75527	4.36953	3.31531
	FI 3 yr	0.111124	0.242913	1.4269	2.71452	2.73897	5.17796	0.0740829	0.242913	0.951265	2.71452	1.82598	5.17796	FI 3 yr	0.111124	0.116919	0.156993	2.00528	0	1.4269	4.17878	1.40022	2.81314	0	2.73897	8.24065	2.64345	3.621	0	0.0740829	0.077836	0.104662	1.33685	0	0.951265	2.78586	0.93348	1.87543	0	1.82598	5.49377	1.7623	2.414	0
	FI 6 yr	0.0948632	0.207331	1.11972	2.1386	2.14136	4.06278	0.0632421	0.207331	0.746478	2.1386	1.42758	4.06278	FI 6 yr	0.0948632	0.0953872	0.114059	1.71329	0	1.11972	3.41848	1.14782	2.3537	0	2.14136	6.74157	2.18159	2.9941	0	0.0632421	0.0634976	0.076039	1.14219	0	0.746478	2.27898	0.765215	1.56913	0	1.42758	4.49438	1.45439	1.99607	0
	FI adult	0.0680867	0.138291	1.10143	1.71216	2.18086	3.33675	0.0453912	0.138291	0.734288	1.71216	1.45391	3.33675	FI adult	0.0680867	0.0521276	0.0604845	0.0613039	0.0933831	1.10143	2.56552	0.879858	0.562098	0.698955	2.18086	5.07892	1.69923	1.06289	1.30453	0.0453912	0.0346713	0.040323	0.0408692	0.0622554	0.734288	1.71035	0.586572	0.374732	0.46597	1.45391	3.38594	1.13282	0.708595	0.869685
	FR adult	0.269183	0.590265	1.38172	2.57006	2.42897	4.45693	0.179455	0.590265	0.921147	2.57006	1.61931	4.45693	FR adult	0.269183	0.185626	0.165518	3.992	0.236803	1.38172	4.24327	1.25002	4.78293	1.42927	2.42897	8.3009	2.33453	5.57386	2.62173	0.179455	0.123635	0.110346	2.66134	0.157868	0.921147	2.82884	0.833349	3.18862	0.952844	1.61931	5.53394	1.55635	3.7159	1.74782
	FR child 3 15 yr	0.326342	0.715938	2.5398	4.44869	4.74064	8.15358	0.217561	0.715938	1.6932	4.44869	3.16043	8.15358	FR child 3 15 yr	0.326342	0.326205	0.323797	5.85031	0	2.5398	9.77146	2.50799	7.39871	0	4.74064	19.2167	4.69218	8.94712	0	0.217561	0.217217	0.215865	3.9002	0	1.6932	6.5143	1.67199	4.93247	0	3.16043	12.8111	3.12812	5.96474	0
	FR infant	0.0826769	0.180867	0.958791	1.76773	1.83145	3.34699	0.0551179	0.180867	0.639194	1.76773	1.22097	3.34699	FR infant	0.0826769	0.116005	0.096514	2.05183	0.233519	0.958791	2.77601	1.02985	2.65975	2.82323	1.83145	5.43602	1.96319	3.26766	5.41295	0.0551179	0.0771841	0.0643427	1.36788	0.155679	0.639194	1.85067	0.686569	1.77316	1.88215	1.22097	3.62401	1.3088	2.17844	3.60863
	FR toddler 2 3 yr	0.216863	0.47667	2.03877	3.6403	3.85192	6.78458	0.144576	0.47667	1.35918	3.6403	2.56795	6.78458	FR toddler 2 3 yr	0.216863	0.259374	0.214951	7.78878	0.435589	2.03877	7.63576	2.1155	9.18007	2.59912	3.85192	15.0121	4.01606	10.5714	4.76265	0.144576	0.172643	0.143301	5.19252	0.290392	1.35918	5.09051	1.41034	6.12004	1.73274	2.56795	10.0081	2.67737	7.04757	3.1751
	GEMS/Food G06	0.528271	1.15383	3.55538	6.25979	6.56429	11.3262	0.352181	1.15383	2.37025	6.25979	4.37619	11.3262	GEMS/Food G06	0.528271	0.519138	0.659147	0.464079	0	3.55538	11.8433	4.30272	2.55801	0	6.56429	23.1675	7.94629	4.65193	0	0.352181	0.345836	0.439431	0.309386	0	2.37025	7.89555	2.86848	1.70534	0	4.37619	15.445	5.29753	3.10129	0
	GEMS/Food G07	0.533161	1.16953	2.71629	4.98023	4.87729	8.74292	0.355441	1.16953	1.81086	4.98023	3.25153	8.74292	GEMS/Food G07	0.533161	0.355416	0.369605	0.429921	0	2.71629	8.17176	2.45936	1.78805	0	4.87729	15.9881	4.54912	3.14619	0	0.355441	0.236715	0.246403	0.286614	0	1.81086	5.44784	1.63957	1.19204	0	3.25153	10.6587	3.03274	2.09746	0
	GEMS/Food G08	0.595286	1.30736	2.76708	5.17201	4.91672	8.98866	0.396857	1.30736	1.84472	5.17201	3.27781	8.98866	GEMS/Food G08	0.595286	0.360515	0.385734	0.488347	0	2.76708	8.32323	2.52596	1.869	0	4.91672	16.2859	4.66619	3.24966	0	0.396857	0.240138	0.257156	0.325564	0	1.84472	5.54882	1.68398	1.246	0	3.27781	10.8573	3.1108	2.16644	0
	GEMS/Food G10	0.452552	0.986235	2.74256	4.87306	5.01475	8.72219	0.301701	0.986235	1.82837	4.87306	3.34317	8.72219	GEMS/Food G10	0.452552	0.352406	0.413688	0.428613	0	2.74256	7.75825	2.84027	1.89208	0	5.01475	15.1641	5.26685	3.35555	0	0.301701	0.234701	0.275792	0.285742	0	1.82837	5.17217	1.89351	1.26139	0	3.34317	10.1094	3.51123	2.23703	0
	GEMS/Food G11	0.539545	1.18053	2.77491	5.0423	4.9882	8.85712	0.359697	1.18053	1.84994	5.0423	3.32547	8.85712	GEMS/Food G11	0.539545	0.348196	0.328531	0.454749	0	2.77491	7.3389	2.3283	1.77423	0	4.9882	14.3296	4.32806	3.09371	0	0.359697	0.231955	0.219021	0.303166	0	1.84994	4.8926	1.5522	1.18282	0	3.32547	9.55307	2.88537	2.06247	0
	GEMS/Food G15	0.563871	1.23928	2.75173	5.09583	4.91771	8.90481	0.375914	1.23928	1.83448	5.09583	3.27847	8.90481	GEMS/Food G15	0.563871	0.361901	0.412191	0.470652	0	2.75173	8.38859	2.66438	1.88401	0	4.91771	16.4153	4.91658	3.29738	0	0.375914	0.241115	0.274794	0.313768	0	1.83448	5.59239	1.77626	1.25601	0	3.27847	10.9435	3.27772	2.19825	0
	IE adult	0.519497	1.12017	2.40648	4.64958	4.27583	8.14169	0.346331	1.12017	1.60432	4.64958	2.85055	8.14169	IE adult	0.519497	0.290516	0.334998	0.276117	0.522528	2.40648	6.19829	2.38978	2.13212	2.78926	4.27583	12.1061	4.44456	3.98812	5.05598	0.346331	0.193413	0.223332	0.184078	0.348352	1.60432	4.13219	1.59319	1.42141	1.8595	2.85055	8.07071	2.96304	2.65875	3.37066
	IE child	0.0619437	0.136242	0.45283	0.817857	0.841414	1.49438	0.0412958	0.136242	0.301887	0.817857	0.560942	1.49438	IE child	0.0619437	0.0664664	0.0484562	0.96138	0	0.45283	1.80991	0.585475	1.1885	0	0.841414	3.55336	1.12249	1.41562	0	0.0412958	0.0442877	0.0323041	0.64092	0	0.301887	1.20661	0.390316	0.792335	0	0.560942	2.36891	0.748329	0.94375	0
	IT adult	0.256072	0.558817	1.56025	2.75265	2.85566	4.92712	0.170715	0.558817	1.04017	2.75265	1.90377	4.92712	IT adult	0.256072	0.33823	0.203404	0.265553	0.349761	1.56025	6.47264	1.79441	1.15436	1.35812	2.85566	12.607	3.38541	2.04317	2.36649	0.170715	0.22521	0.135603	0.177036	0.233174	1.04017	4.31509	1.19627	0.769573	0.905416	1.90377	8.4047	2.25694	1.36211	1.57766
	IT toddler	0.37247	0.817841	2.12488	3.77125	3.26476	5.36303	0.248313	0.817841	1.41659	3.77125	2.17651	5.36303	IT toddler	0.37247	0.457743	0.266125	0.331072	0.00475218	2.12488	9.51288	2.2078	1.43637	0.185055	3.26476	18.568	4.14948	2.54167	0.365359	0.248313	0.304909	0.177417	0.220714	0.00316812	1.41659	6.34192	1.47187	0.957582	0.12337	2.17651	12.3787	2.76632	1.69445	0.243572
	LT adult	0.0938297	0.20589	1.04663	1.98071	1.99636	3.74872	0.0625531	0.20589	0.697754	1.98071	1.3309	3.74872	LT adult	0.0938297	0.084826	0.0780512	0.101854	0.10585	1.04663	4.05248	1.177	0.821374	1.18341	1.99636	8.02013	2.27594	1.54089	2.26097	0.0625531	0.0564628	0.0520341	0.0679026	0.0705669	0.697754	2.70165	0.784664	0.547583	0.78894	1.3309	5.34675	1.51729	1.02726	1.50731
	NL child	0.329757	0.709128	3.07325	5.52134	5.80435	10.3069	0.219838	0.709128	2.04883	5.52134	3.86956	10.3069	NL child	0.329757	0.35223	0.336984	5.02128	0.548986	3.07325	11.1177	3.17146	7.21712	5.12182	5.80435	21.8831	6.00593	9.41296	9.69466	0.219838	0.234231	0.224656	3.34752	0.365991	2.04883	7.41177	2.1143	4.81142	3.41455	3.86956	14.5887	4.00395	6.27531	6.4631
	NL general	0.255303	0.558796	1.52469	2.79925	2.78315	5.01575	0.170202	0.558796	1.01646	2.79925	1.85543	5.01575	NL general	0.255303	0.193254	0.180317	2.60773	0.233768	1.52469	4.88296	1.46449	3.50887	1.70883	2.78315	9.57266	2.74866	4.41001	3.18389	0.170202	0.128607	0.120211	1.73849	0.155846	1.01646	3.2553	0.976327	2.33925	1.13922	1.85543	6.38177	1.83244	2.94001	2.12259
	NL toddler	0.475767	1.0291	5.61133	10.2024	10.7301	19.3391	0.317178	1.0291	3.74089	10.2024	7.15341	19.3391	NL toddler	0.475767	0.540596	1.74358	9.19635	0	5.61133	17.0602	7.94985	13.8047	0	10.7301	33.5797	14.1561	18.413	0	0.317178	0.359247	1.16239	6.1309	0	3.74089	11.3734	5.2999	9.20313	0	7.15341	22.3865	9.43742	12.2754	0
	PL general	0.0442009	0.0922231	0.914331	1.6982	1.78601	3.30456	0.0294672	0.0922231	0.609554	1.6982	1.19068	3.30456	PL general	0.0442009	0.050018	0.0481159	0.0611751	0.0697479	0.914331	1.94344	0.774006	0.728114	0.803116	1.78601	3.83687	1.4999	1.39505	1.53648	0.0294672	0.0332321	0.0320773	0.0407834	0.0464986	0.609554	1.29563	0.516004	0.485409	0.535411	1.19068	2.55791	0.999931	0.930035	1.02432
	PT general	0.358071	0.787346	2.31022	4.3479	4.24472	7.86945	0.238714	0.787346	1.54015	4.3479	2.82981	7.86945	PT general	0.358071	0.296692	0.305162	0.256698	0.361376	2.31022	7.45908	2.1768	1.4464	1.71857	4.24472	14.6215	4.04843	2.63609	3.07577	0.238714	0.197404	0.203441	0.171132	0.240918	1.54015	4.97272	1.4512	0.964264	1.14572	2.82981	9.74765	2.69896	1.7574	2.05051
	RO general	0.389587	0.859499	2.48937	4.6339	4.57134	8.36877	0.259725	0.859499	1.65958	4.6339	3.04756	8.36877	RO general	0.389587	0.32696	0.400427	3.54588	0	2.48937	8.27257	2.6562	5.00206	0	4.57134	16.2182	4.91197	6.45823	0	0.259725	0.217853	0.266951	2.36392	0	1.65958	5.51505	1.7708	3.33471	0	3.04756	10.8121	3.27464	4.30549	0
	SE general	0.238947	0.517919	2.07627	3.80476	3.90548	7.07393	0.159298	0.517919	1.38418	3.80476	2.60365	7.07393	SE general	0.238947	0.23286	0.190567	6.4026	0.289259	2.07627	6.91218	1.82038	7.62716	2.28067	3.90548	13.5915	3.4502	8.85171	4.27207	0.159298	0.154926	0.127044	4.2684	0.192839	1.38418	4.60812	1.21359	5.08477	1.52044	2.60365	9.061	2.30013	5.90114	2.84805
	UK adult	0.166052	0.364576	1.02304	1.89638	1.87104	3.40839	0.110701	0.364576	0.682029	1.89638	1.24736	3.40839	UK adult	0.166052	0.127177	0.104186	2.77396	0.152461	1.02304	3.24266	1.00313	3.35441	0.825832	1.87104	6.35814	1.90207	3.93486	1.4992	0.110701	0.0847076	0.069457	1.84931	0.101641	0.682029	2.16177	0.668753	2.23628	0.550555	1.24736	4.23876	1.26805	2.62324	0.999468
	UK infant	0.188492	0.413186	1.85413	3.3749	3.51234	6.32032	0.125662	0.413186	1.23608	3.3749	2.34156	6.32032	UK infant	0.188492	0.180813	0.351246	9.56895	0.260215	1.85413	5.92668	2.20257	10.6519	1.65958	3.51234	11.6726	4.0539	11.7349	3.05894	0.125662	0.120388	0.234164	6.3793	0.173477	1.23608	3.95112	1.46838	7.10127	1.10638	2.34156	7.7817	2.7026	7.82323	2.03929
	UK toddler	0.240567	0.529062	2.108	3.79511	3.96639	7.04118	0.160378	0.529062	1.40534	3.79511	2.64426	7.04118	UK toddler	0.240567	0.241034	0.181283	5.6647	0.300081	2.108	7.91557	1.73834	6.89782	1.74252	3.96639	15.5901	3.29539	8.13094	3.18496	0.160378	0.160545	0.120855	3.77647	0.200054	1.40534	5.27705	1.15889	4.59855	1.16168	2.64426	10.3934	2.19693	5.42063	2.1233
	UK vegetarian	0.182449	0.399833	1.23996	2.26042	2.28861	4.10156	0.121633	0.399833	0.826637	2.26042	1.52574	4.10156	UK vegetarian	0.182449	0.152553	0.128222	0.135149	0.193019	1.23996	4.07489	1.22236	0.878578	1.04204	2.28861	7.99723	2.31649	1.62201	1.89105	0.121633	0.1016	0.0854813	0.0900993	0.128679	0.826637	2.7166	0.814905	0.585719	0.694691	1.52574	5.33149	1.54433	1.08134	1.2607
	Monitoring year 2019
		HBM-GV for DCCA adults						HBM-GV for DCCA Children
	EXPOSURE BY DIET: external doses of permethrin	Correpondence with excreted DCCA						Correpondence with excreted DCCA
	Top 12 diets	Lower bound		Middle bound		Upper bound		Lower bound		Middle bound		Upper bound
		µg/L urine	%HBM-GV	µg/L urine	%HBM-GV	µg/L urine	%HBM-GV	µg/L urine	%HBM-GV	µg/L urine	%HBM-GV	µg/L urine	%HBM-GV
	DE child	0.513835	0.156952	17.0798	10.8577	33.6457	21.5585	0.342557	0.156952	11.3865	10.8577	22.4305	21.5585
	DE general	0.216826	0.0610645	6.23292	3.06149	12.249	6.06191	0.14455	0.0610645	4.15528	3.06149	8.16601	6.06191
	DE women 14-50 yr	0.212575	0.0612725	6.68452	3.34116	13.1565	6.62105	0.141717	0.0612725	4.45635	3.34116	8.77098	6.62105
	DK adult	0.0945707	0.0269777	3.40722	1.57054	6.71986	3.11409	0.0630471	0.0269777	2.27148	1.57054	4.47991	3.11409
	DK child	0.242584	0.0649762	13.5705	4.75321	26.8983	9.44143	0.161723	0.0649762	9.04697	4.75321	17.9322	9.44143
	ES adult	0.250296	0.071227	5.32359	2.35147	10.3969	4.63171	0.166864	0.071227	3.54906	2.35147	6.93125	4.63171
	ES child	0.315719	0.0863773	8.45231	3.31193	16.5889	6.53748	0.210479	0.0863773	5.63487	3.31193	11.0593	6.53748
	FI 3 yr	0.116919	0.0318716	4.17878	1.79931	8.24065	3.56674	0.0779462	0.0318716	2.78586	1.79931	5.49377	3.56674
	FI 6 yr	0.0953872	0.0262181	3.41848	1.41997	6.74157	2.81371	0.0635915	0.0262181	2.27898	1.41997	4.49438	2.81371
	FI adult	0.0521276	0.0158824	2.56552	1.10821	5.07892	2.20053	0.0347517	0.0158824	1.71035	1.10821	3.38594	2.20053
	FR adult	0.185626	0.0473938	4.24327	1.6218	8.3009	3.1962	0.123751	0.0473938	2.82884	1.6218	5.53394	3.1962
	FR child 3 15 yr	0.326205	0.0860623	9.77146	4.00703	19.2167	7.928	0.21747	0.0860623	6.5143	4.00703	12.8111	7.928
	FR infant	0.116005	0.0339293	2.77601	1.80164	5.43602	3.56935	0.0773365	0.0339293	1.85067	1.80164	3.62401	3.56935
	FR toddler 2 3 yr	0.259374	0.0721745	7.63576	3.70106	15.0121	7.32994	0.172916	0.0721745	5.09051	3.70106	10.0081	7.32994
	GEMS/Food G06	0.519138	0.129126	11.8433	4.12959	23.1675	8.13006	0.346092	0.129126	7.89555	4.12959	15.445	8.13006
	GEMS/Food G07	0.355416	0.0912896	8.17176	3.10358	15.9881	6.11586	0.236944	0.0912896	5.44784	3.10358	10.6587	6.11586
	GEMS/Food G08	0.360515	0.0911656	8.32323	3.06902	16.2859	6.04687	0.240343	0.0911656	5.54882	3.06902	10.8573	6.04687
	GEMS/Food G10	0.352406	0.091028	7.75825	2.92133	15.1641	5.75162	0.234937	0.091028	5.17217	2.92133	10.1094	5.75162
	GEMS/Food G11	0.348196	0.086796	7.3389	3.07426	14.3296	6.06172	0.232131	0.086796	4.8926	3.07426	9.55307	6.06172
	GEMS/Food G15	0.361901	0.0885751	8.38859	3.01718	16.4153	5.94578	0.241268	0.0885751	5.59239	3.01718	10.9435	5.94578
	IE adult	0.290516	0.0787383	6.19829	2.62197	12.1061	5.1652	0.193677	0.0787383	4.13219	2.62197	8.07071	5.1652
	IE child	0.0664664	0.0160088	1.80991	0.641578	3.55336	1.26715	0.044311	0.0160088	1.20661	0.641578	2.36891	1.26715
	IT adult	0.33823	0.0901246	6.47264	2.40462	12.607	4.71912	0.225487	0.0901246	4.31509	2.40462	8.4047	4.71912
	IT toddler	0.457743	0.115439	9.51288	3.08973	18.568	6.06401	0.305162	0.115439	6.34192	3.08973	12.3787	6.06401
	LT adult	0.084826	0.0235527	4.05248	1.77131	8.02013	3.51907	0.0565506	0.0235527	2.70165	1.77131	5.34675	3.51907
	NL child	0.35223	0.109949	11.1177	6.30642	21.8831	12.5029	0.23482	0.109949	7.41177	6.30642	14.5887	12.5029
	NL general	0.193254	0.0552325	4.88296	2.30107	9.57266	4.54691	0.128836	0.0552325	3.2553	2.30107	6.38177	4.54691
	NL toddler	0.540596	0.182108	17.0602	11.4363	33.5797	22.6906	0.360397	0.182108	11.3734	11.4363	22.3865	22.6906
	PL general	0.050018	0.0172005	1.94344	1.6018	3.83687	3.1864	0.0333453	0.0172005	1.29563	1.6018	2.55791	3.1864
	PT general	0.296692	0.0870272	7.45908	2.94818	14.6215	5.80934	0.197795	0.0870272	4.97272	2.94818	9.74765	5.80934
	RO general	0.32696	0.0791022	8.27257	2.86043	16.2182	5.64175	0.217973	0.0791022	5.51505	2.86043	10.8121	5.64175
	SE general	0.23286	0.0687401	6.91218	2.90396	13.5915	5.73917	0.15524	0.0687401	4.60812	2.90396	9.061	5.73917
	UK adult	0.127177	0.0323758	3.24266	1.18749	6.35814	2.3426	0.0847846	0.0323758	2.16177	1.18749	4.23876	2.3426
	UK infant	0.180813	0.0484889	5.92668	2.60718	11.6726	5.16586	0.120542	0.0484889	3.95112	2.60718	7.7817	5.16586
	UK toddler	0.241034	0.0612937	7.91557	3.13124	15.5901	6.20119	0.160689	0.0612937	5.27705	3.13124	10.3934	6.20119
	UK vegetarian	0.152553	0.0393624	4.07489	1.56864	7.99723	3.09793	0.101702	0.0393624	2.7166	1.56864	5.33149	3.09793
	Monitoring year 2018
		HBM-GV for DCCA adults						HBM-GV for DCCA Children
	EXPOSURE BY DIET:	Correpondence with excreted DCCA						Correpondence with excreted DCCA
	Top 12 diets	Lower bound		Upper bound		Middle bound		Lower bound		Upper bound		Middle bound
		µg/L urine	%HBM-GV	µg/L urine	%HBM-GV	µg/L urine	%HBM-GV	µg/L urine	%HBM-GV	µg/L urine	%HBM-GV	µg/L urine	%HBM-GV
	DE child	0.46386	0.148183	9.3973	11.1174			0.30924	0.148183	6.26487	11.1174
	DE general	0.208526	0.0614301	3.58553	3.23949			0.139018	0.0614301	2.39035	3.23949
	DE women 14-50 yr	0.203489	0.0614999	3.58421	3.50092			0.135659	0.0614999	2.38947	3.50092
	DK adult	0.0740524	0.0229995	1.96391	1.53716			0.0493683	0.0229995	1.30928	1.53716
	DK child	0.215837	0.0574455	4.89101	3.05077			0.143891	0.0574455	3.26067	3.05077
	ES adult	0.230815	0.0666539	3.56401	2.62497			0.153877	0.0666539	2.37601	2.62497
	ES child	0.284488	0.0793989	4.1329	3.27135			0.189659	0.0793989	2.75527	3.27135
	FI 3 yr	0.156993	0.0421926	2.64345	1.70957			0.104662	0.0421926	1.7623	1.70957
	FI 6 yr	0.114059	0.0312968	2.18159	1.32541			0.076039	0.0312968	1.45439	1.32541
	FI adult	0.0604845	0.0186572	1.69923	1.24261			0.040323	0.0186572	1.13282	1.24261
	FR adult	0.165518	0.0436958	2.33453	1.61035			0.110346	0.0436958	1.55635	1.61035
	FR child 3 15 yr	0.323797	0.0877405	4.69218	4.02026			0.215865	0.0877405	3.12812	4.02026
	FR infant	0.096514	0.0257124	1.96319	1.6726			0.0643427	0.0257124	1.3088	1.6726
	FR toddler 2 3 yr	0.214951	0.0587322	4.01606	3.6424			0.143301	0.0587322	2.67737	3.6424
	GEMS/Food G06	0.659147	0.172699	7.94629	5.24693			0.439431	0.172699	5.29753	5.24693
	GEMS/Food G07	0.369605	0.0969528	4.54912	3.055			0.246403	0.0969528	3.03274	3.055
	GEMS/Food G08	0.385734	0.101724	4.66619	3.01468			0.257156	0.101724	3.1108	3.01468
	GEMS/Food G10	0.413688	0.108867	5.26685	3.26113			0.275792	0.108867	3.51123	3.26113
	GEMS/Food G11	0.328531	0.0826167	4.32806	2.83238			0.219021	0.0826167	2.88537	2.83238
	GEMS/Food G15	0.412191	0.108172	4.91658	3.39139			0.274794	0.108172	3.27772	3.39139
	IE adult	0.334998	0.0892614	4.44456	2.85996			0.223332	0.0892614	2.96304	2.85996
	IE child	0.0484562	0.0120695	1.12249	0.538019			0.0323041	0.0120695	0.748329	0.538019
	IT adult	0.203404	0.0626665	3.38541	2.444			0.135603	0.0626665	2.25694	2.444
	IT toddler	0.266125	0.0755254	4.14948	2.74502			0.177417	0.0755254	2.76632	2.74502
	LT adult	0.0780512	0.0235723	2.27594	1.94465			0.0520341	0.0235723	1.51729	1.94465
	NL child	0.336984	0.106904	6.00593	6.13318			0.224656	0.106904	4.00395	6.13318
	NL general	0.180317	0.054518	2.74866	2.33754			0.120211	0.054518	1.83244	2.33754
	NL toddler	1.74358	0.438701	14.1561	12.6863			1.16239	0.438701	9.43742	12.6863
	PL general	0.0481159	0.0196193	1.4999	2.1943			0.0320773	0.0196193	0.999931	2.1943
	PT general	0.305162	0.0958066	4.04843	2.58561			0.203441	0.0958066	2.69896	2.58561
	RO general	0.400427	0.107377	4.91197	3.84403			0.266951	0.107377	3.27464	3.84403
	SE general	0.190567	0.0617974	3.4502	2.71011			0.127044	0.0617974	2.30013	2.71011
	UK adult	0.104186	0.0280133	1.90207	1.21132			0.069457	0.0280133	1.26805	1.21132
	UK infant	0.351246	0.0867308	4.0539	2.47993			0.234164	0.0867308	2.7026	2.47993
	UK toddler	0.181283	0.0496494	3.29539	2.78568			0.120855	0.0496494	2.19693	2.78568
	UK vegetarian	0.128222	0.0352691	2.31649	1.65725			0.0854813	0.0352691	1.54433	1.65725
	Monitoring year 2017
		HBM-GV for DCCA adults						HBM-GV for DCCA Children
	EXPOSURE BY DIET: external doses of permethrin	Correpondence with excreted DCCA						Correpondence with excreted DCCA
	Top 12 diets	Lower bound		Upper bound		Middle bound		Lower bound		Upper bound		Middle bound
		µg/L urine	%HBM-GV	µg/L urine	%HBM-GV	µg/L urine	%HBM-GV	µg/L urine	%HBM-GV	µg/L urine	%HBM-GV	µg/L urine	%HBM-GV
	DE child	19.8593	4.20734	27.0362	15.0941			13.2395	4.20734	18.0241	15.0941
	DE general	8.32394	1.79861	10.7108	4.83618			5.54929	1.75686	7.14051	4.83618
	DE women 14-50 yr	7.35562	1.59533	9.9049	4.94275			4.90375	1.55439	6.60326	4.94275
	DK adult	0.0847347	0.0750074	1.38801	1.41208			0.0564898	0.0249598	0.925343	1.41208
	DK child	0.249183	0.110929	3.91196	2.81075			0.166122	0.0660794	2.60797	2.81075
	ES adult	3.8115	0.857006	5.68886	3.0797			2.541	0.813245	3.79257	3.0797
	ES child	4.00463	0.896442	6.55429	3.8866			2.66975	0.854257	4.36953	3.8866
	FI 3 yr	2.00528	0.476603	3.621	1.88737			1.33685	0.426815	2.414	1.88737
	FI 6 yr	1.71329	0.415523	2.9941	1.47401			1.14219	0.363873	1.99607	1.47401
	FI adult	0.0613039	0.0695783	1.06289	1.12565			0.0408692	0.0230597	0.708595	1.12565
	FR adult	3.992	0.892756	5.57386	2.40188			2.66134	0.839739	3.7159	2.40188
	FR child 3 15 yr	5.85031	1.28204	8.94712	5.02272			3.9002	1.24489	5.96474	5.02272
	FR infant	2.05183	0.486793	3.26766	1.96795			1.36788	0.444182	2.17844	1.96795
	FR toddler 2 3 yr	7.78878	1.68664	10.5714	5.05274			5.19252	1.65551	7.04757	5.05274
	GEMS/Food G06	0.464079	0.158397	4.65193	4.46752			0.309386	0.120279	3.10129	4.46752
	GEMS/Food G07	0.429921	0.151092	3.14619	2.91404			0.286614	0.108535	2.09746	2.91404
	GEMS/Food G08	0.488347	0.164219	3.24966	2.72039			0.325564	0.120722	2.16644	2.72039
	GEMS/Food G10	0.428613	0.150918	3.35555	2.97547			0.285742	0.108179	2.23703	2.97547
	GEMS/Food G11	0.454749	0.156726	3.09371	2.70356			0.303166	0.11075	2.06247	2.70356
	GEMS/Food G15	0.470652	0.160297	3.29738	2.95528			0.313768	0.116499	2.19825	2.95528
	IE adult	0.276117	0.116739	3.98812	3.05829			0.184078	0.0762467	2.65875	3.05829
	IE child	0.96138	0.258054	1.41562	0.595472			0.64092	0.202979	0.94375	0.595472
	IT adult	0.265553	0.114724	2.04317	2.18566			0.177036	0.0727056	1.36211	2.18566
	IT toddler	0.331072	0.129328	2.54167	2.46234			0.220714	0.086587	1.69445	2.46234
	LT adult	0.101854	0.0787496	1.54089	1.81931			0.0679026	0.0292524	1.02726	1.81931
	NL child	5.02128	1.10781	9.41296	6.9787			3.34752	1.09042	6.27531	6.9787
	NL general	2.60773	0.60408	4.41001	2.78052			1.73849	0.563275	2.94001	2.78052
	NL toddler	9.19635	1.98131	18.413	13.6095			6.1309	2.00085	12.2754	13.6095
	PL general	0.0611751	0.0695852	1.39505	2.23471			0.0407834	0.0230672	0.930035	2.23471
	PT general	0.256698	0.112294	2.63609	2.28737			0.171132	0.0765426	1.7574	2.28737
	RO general	3.54588	0.800626	6.45823	4.02898			2.36392	0.757678	4.30549	4.02898
	SE general	6.4026	1.39641	8.85171	3.93271			4.2684	1.35588	5.90114	3.93271
	UK adult	2.77396	0.637375	3.93486	1.70995			1.84931	0.584351	2.62324	1.70995
	UK infant	9.56895	2.05715	11.7349	4.28254			6.3793	2.01058	7.82323	4.28254
	UK toddler	5.6647	1.24215	8.13094	3.92003			3.77647	1.19448	5.42063	3.92003
	UK vegetarian	0.135149	0.0863322	1.62201	1.58835			0.0900993	0.0346076	1.08134	1.58835
	Monitoring year 2016
	PERMETHRIN
		HBM-GV for DCCA adults						HBM-GV for DCCA Children
	EXPOSURE BY DIET: external doses of permethrin	Correpondence with excreted DCCA						Correpondence with excreted DCCA
	Top 12 diets	Lower bound		Upper bound		Middle bound		Lower bound		Upper bound		Middle bound
		µg/L urine	%HBM-GV	µg/L urine	%HBM-GV	µg/L urine	%HBM-GV	µg/L urine	%HBM-GV	µg/L urine	%HBM-GV	µg/L urine	%HBM-GV
	DE child	0.578633	0.173634	11.0575	11.2081	5.81806	0	0.385756	0.173634	7.37165	11.2081	3.8787	0
	DE general
	DE women 14-50 yr
	DK adult	0.141418	0.0362741	1.73404	1.12289	0.937728	0	0.0942786	0.0362741	1.15603	1.12289	0.625152	0
	DK child	0.351177	0.0872983	4.61776	2.80129	2.48447	0	0.234118	0.0872983	3.07851	2.80129	1.65631	0
	ES adult	0.300632	0.0824944	3.11738	2.34671	1.709	0	0.200421	0.0824944	2.07825	2.34671	1.13934	0
	ES child	0.454655	0.117029	4.97297	3.29264	2.71381	0	0.303103	0.117029	3.31531	3.29264	1.80921	0
	FI 3 yr
	FI 6 yr
	FI adult	0.0933831	0.0236531	1.30453	1.0361	0.698955	0	0.0622554	0.0236531	0.869685	1.0361	0.46597	0
	FR adult	0.236803	0.0613012	2.62173	1.33291	1.42927	0	0.157868	0.0613012	1.74782	1.33291	0.952844	0
	FR child 3 15 yr	0	0	0	0	0	0	0	0	0	0	0	0
	FR infant	0.233519	0.0646337	5.41295	3.83883	2.82323	0	0.155679	0.0646337	3.60863	3.83883	1.88215	0
	FR toddler 2 3 yr	0.435589	0.113202	4.76265	4.64936	2.59912	0	0.290392	0.113202	3.1751	4.64936	1.73274	0
	GEMS/Food G06
	GEMS/Food G07
	GEMS/Food G08
	GEMS/Food G10
	GEMS/Food G11
	GEMS/Food G15
	IE adult	0.522528	0.142659	5.05598	3.56519	2.78926	0	0.348352	0.142659	3.37066	3.56519	1.8595	0
	IE child
	IT adult	0.349761	0.0965174	2.36649	1.80495	1.35812	0	0.233174	0.0965174	1.57766	1.80495	0.905416	0
	IT toddler	0.00475218	0.000992797	0.365359	0.0763285	0.185055	0	0.00316812	0.000992797	0.243572	0.0763285	0.12337	0
	LT adult	0.10585	0.0276119	2.26097	1.69739	1.18341	0	0.0705669	0.0276119	1.50731	1.69739	0.78894	0
	NL child	0.548986	0.150482	9.69466	8.0312	5.12182	0	0.365991	0.150482	6.4631	8.0312	3.41455	0
	NL general	0.233768	0.0622884	3.18389	2.6505	1.70883	0	0.155846	0.0622884	2.12259	2.6505	1.13922	0
	NL toddler
	PL general	0.0697479	0.0230013	1.53648	1.86144	0.803116	0	0.0464986	0.0230013	1.02432	1.86144	0.535411	0
	PT general	0.361376	0.0949654	3.07577	2.02769	1.71857	0	0.240918	0.0949654	2.05051	2.02769	1.14572	0
	RO general
	SE general	0.289259	0.0745083	4.27207	2.52006	2.28067	0	0.192839	0.0745083	2.84805	2.52006	1.52044	0
	UK adult	0.152461	0.0383227	1.4992	1.09771	0.825832	0	0.101641	0.0383227	0.999468	1.09771	0.550555	0
	UK infant	0.260215	0.0681383	3.05894	2.61338	1.65958	0	0.173477	0.0681383	2.03929	2.61338	1.10638	0
	UK toddler	0.300081	0.075595	3.18496	2.85525	1.74252	0	0.200054	0.075595	2.1233	2.85525	1.16168	0
	UK vegetarian	0.193019	0.0488288	1.89105	1.4905	1.04204	0	0.128679	0.0488288	1.2607	1.4905	0.694691	0

## Sheet: Percentages
			DCCA: PERCENT CONTRIBUTION FROM EACH PYRETHROID ACTIVE SUBSTANCE
	Monitoring year 2020		Sum DCCA values deriving from the Cyfluthrin, Cypermethrin and Permethrin content in the different diets
		HBM-GV for DCCA adults						HBM-GV for DCCA Children							Percentage of DCCA excreted that corresponds for each of the 3 parental active substances.							Monitoring year 2020													Sum of values µg/L DCCA EFSA ADULTS
	EXPOSURE BY DIET	Correpondence with excreted DCCA						Correpondence with excreted DCCA										Adults and Children										EXPOSURE BY DIET			Lower bound					Middle bound					Upper bound					Lower bound
	Top 12 diets	Lower bound		Middle bound		Upper bound		Lower bound		Middle bound		Upper bound				Lower bound			Middle bound			Upper bound						Top 12 diets	2020	2019	2018	2017	2016	2020	2019	2018	2017	2016	2020	2019	2018	2017	2016	2020	2019	2018	2017	2016	2020
		µg/L urine	%HBM-GV	µg/L urine	%HBM-GV	µg/L urine	%HBM-GV	µg/L urine	%HBM-GV	µg/L urine	%HBM-GV	µg/L urine	%HBM-GV		%Cyfluthrin	%Cypermethrin	%Permethrin	%Cyfluthrin	%Cypermethrin	%Permethrin	%Cyfluthrin	%Cypermethrin	%Permethrin
	DE child	0.503769	1.07248	4.71891	8.3033	8.91641	15.4968	0.335846	1.07248	3.14594	8.3033	5.94428	15.4968		2.75908	91.7318	5.50909	27.7107	57.9597	14.3297	29.1752	55.9866	14.8382					DE child	0.503769	0.513835	0.46386	19.8593	0.578633	4.71891	17.0798	4.93058	23.4477	5.81806	8.91641	33.6457	9.3973	27.0362	11.0575	0.335846	0.34176	0.30924	13.2395	0.385756	3.14594
	DE general	0.346738	0.756953	1.87377	3.41123	3.38705	6.03538	0.231159	0.756953	1.24918	3.41123	2.25803	6.03538		1.26139	96.4734	2.2652	19.1689	63.9638	16.8674	21.08	60.5007	18.4193					DE general	0.346738	0.216826	0.208526	8.32394	0	1.87377	6.23292	1.89703	9.51735	0	3.38705	12.249	3.58553	10.7108	0	0.231159	0.14431	0.139018	5.54929	0	1.24918
	DE women 14-50 yr	0.293138	0.634763	1.93942	3.46046	3.57359	6.25983	0.195425	0.634763	1.29294	3.46046	2.38239	6.25983		1.65044	94.9368	3.41281	20.5811	60.7513	18.6677	22.2037	57.8281	19.9683					DE women 14-50 yr	0.293138	0.212575	0.203489	7.35562	0	1.93942	6.68452	1.89385	8.63026	0	3.57359	13.1565	3.58421	9.9049	0	0.195425	0.141456	0.135659	4.90375	0	1.29294
	DK adult	0.121868	0.266606	1.01321	1.89312	1.89818	3.50557	0.0812454	0.266606	0.67547	1.89312	1.26546	3.50557		1.95583	96.7951	1.24911	19.7331	67.9758	12.2911	20.9405	66.021	13.0385					DK adult	0.121868	0.0945707	0.0740524	0.0847347	0.141418	1.01321	3.40722	1.01898	0.736375	0.937728	1.89818	6.71986	1.96391	1.38801	1.73404	0.0812454	0.0629361	0.0493683	0.0564898	0.0942786	0.67547
	DK child	0.285099	0.628604	2.38353	4.49425	4.47296	8.33998	0.190066	0.628604	1.58902	4.49425	2.98197	8.33998		0.785395	98.3688	0.845816	15.7235	69.8176	14.4588	16.7073	67.9387	15.354					DK child	0.285099	0.242584	0.215837	0.249183	0.351177	2.38353	13.5705	2.55342	2.08057	2.48447	4.47296	26.8983	4.89101	3.91196	4.61776	0.190066	0.161517	0.143891	0.166122	0.234118	1.58902
	ES adult	0.345982	0.756995	1.65203	2.98675	2.94631	5.19072	0.230655	0.756995	1.10135	2.98675	1.9642	5.19072		1.00295	96.9136	2.08345	15.7727	63.2277	20.9996	17.57	59.1357	23.2942					ES adult	0.345982	0.250296	0.230815	3.8115	0.300632	1.65203	5.32359	1.89741	4.75018	1.709	2.94631	10.3969	3.56401	5.68886	3.11738	0.230655	0.166575	0.153877	2.541	0.200421	1.10135
	ES child	0.311116	0.680204	2.23056	3.9227	4.13992	7.14298	0.207411	0.680204	1.48704	3.9227	2.75994	7.14298		1.39498	96.7373	1.86775	16.4031	58.9817	24.6152	17.5709	56.0491	26.38					ES child	0.311116	0.315719	0.284488	4.00463	0.454655	2.23056	8.45231	2.20869	5.27946	2.71381	4.13992	16.5889	4.1329	6.55429	4.97297	0.207411	0.210178	0.189659	2.66975	0.303103	1.48704
	FI 3 yr	0.111124	0.242913	1.4269	2.71452	2.73897	5.17796	0.0740829	0.242913	0.951265	2.71452	1.82598	5.17796		2.13776	96.6326	1.22968	17.0437	71.1183	11.8379	17.6715	70.0456	12.2829					FI 3 yr	0.111124	0.116919	0.156993	2.00528	0	1.4269	4.17878	1.40022	2.81314	0	2.73897	8.24065	2.64345	3.621	0	0.0740829	0.077836	0.104662	1.33685	0	0.951265
	FI 6 yr	0.0948632	0.207331	1.11972	2.1386	2.14136	4.06278	0.0632421	0.207331	0.746478	2.1386	1.42758	4.06278		1.7268	96.6412	1.63196	15.3924	71.9203	12.6873	16.0208	70.785	13.1942					FI 6 yr	0.0948632	0.0953872	0.114059	1.71329	0	1.11972	3.41848	1.14782	2.3537	0	2.14136	6.74157	2.18159	2.9941	0	0.0632421	0.0634976	0.076039	1.14219	0	0.746478
	FI adult	0.0680867	0.138291	1.10143	1.71216	2.18086	3.33675	0.0453912	0.138291	0.734288	1.71216	1.45391	3.33675		1.69853	83.5366	14.7648	12.5874	42.035	45.3775	14.8938	39.7337	45.3724					FI adult	0.0680867	0.0521276	0.0604845	0.0613039	0.0933831	1.10143	2.56552	0.879858	0.562098	0.698955	2.18086	5.07892	1.69923	1.06289	1.30453	0.0453912	0.0346713	0.040323	0.0408692	0.0622554	0.734288
	FR adult	0.269183	0.590265	1.38172	2.57006	2.42897	4.45693	0.179455	0.590265	0.921147	2.57006	1.61931	4.45693		0.954083	97.329	1.71688	11.8469	68.0327	20.1204	11.3681	65.9462	22.6857					FR adult	0.269183	0.185626	0.165518	3.992	0.236803	1.38172	4.24327	1.25002	4.78293	1.42927	2.42897	8.3009	2.33453	5.57386	2.62173	0.179455	0.123635	0.110346	2.66134	0.157868	0.921147
	FR child 3 15 yr	0.326342	0.715938	2.5398	4.44869	4.74064	8.15358	0.217561	0.715938	1.6932	4.44869	3.16043	8.15358		1.68276	97.3449	0.972292	17.4792	58.2808	24.24	18.6131	55.4839	25.903					FR child 3 15 yr	0.326342	0.326205	0.323797	5.85031	0	2.5398	9.77146	2.50799	7.39871	0	4.74064	19.2167	4.69218	8.94712	0	0.217561	0.217217	0.215865	3.9002	0	1.6932
	FR infant	0.0826769	0.180867	0.958791	1.76773	1.83145	3.34699	0.0551179	0.180867	0.639194	1.76773	1.22097	3.34699		1.28943	96.858	1.8526	21.7387	65.6807	12.5806	22.7029	64.2121	13.085					FR infant	0.0826769	0.116005	0.096514	2.05183	0.233519	0.958791	2.77601	1.02985	2.65975	2.82323	1.83145	5.43602	1.96319	3.26766	5.41295	0.0551179	0.0771841	0.0643427	1.36788	0.155679	0.639194
	FR toddler 2 3 yr	0.216863	0.47667	2.03877	3.6403	3.85192	6.78458	0.144576	0.47667	1.35918	3.6403	2.56795	6.78458		1.24257	97.7437	1.01368	18.8411	61.0279	20.131	19.8747	58.8748	21.2504					FR toddler 2 3 yr	0.216863	0.259374	0.214951	7.78878	0.435589	2.03877	7.63576	2.1155	9.18007	2.59912	3.85192	15.0121	4.01606	10.5714	4.76265	0.144576	0.172643	0.143301	5.19252	0.290392	1.35918
	GEMS/Food G06	0.528271	1.15383	3.55538	6.25979	6.56429	11.3262	0.352181	1.15383	2.37025	6.25979	4.37619	11.3262		1.69466	96.5236	1.78173	13.9116	59.398	26.6904	14.9333	56.3099	28.7568					GEMS/Food G06	0.528271	0.519138	0.659147	0.464079	0	3.55538	11.8433	4.30272	2.55801	0	6.56429	23.1675	7.94629	4.65193	0	0.352181	0.345836	0.439431	0.309386	0	2.37025
	GEMS/Food G07	0.533161	1.16953	2.71629	4.98023	4.87729	8.74292	0.355441	1.16953	1.81086	4.98023	3.25153	8.74292		0.912393	97.3991	1.68847	12.2441	65.739	22.0169	13.5384	62.1432	24.3184					GEMS/Food G07	0.533161	0.355416	0.369605	0.429921	0	2.71629	8.17176	2.45936	1.78805	0	4.87729	15.9881	4.54912	3.14619	0	0.355441	0.236715	0.246403	0.286614	0	1.81086
	GEMS/Food G08	0.595286	1.30736	2.76708	5.17201	4.91672	8.98866	0.396857	1.30736	1.84472	5.17201	3.27781	8.98866		0.863646	97.6249	1.51142	11.6352	68.8236	19.5411	12.9918	65.2175	21.7908					GEMS/Food G08	0.595286	0.360515	0.385734	0.488347	0	2.76708	8.32323	2.52596	1.869	0	4.91672	16.2859	4.66619	3.24966	0	0.396857	0.240138	0.257156	0.325564	0	1.84472
	GEMS/Food G10	0.452552	0.986235	2.74256	4.87306	5.01475	8.72219	0.301701	0.986235	1.82837	4.87306	3.34317	8.72219		0.998077	96.1772	2.82473	11.4792	61.0079	27.5129	12.4659	57.7281	29.806					GEMS/Food G10	0.452552	0.352406	0.413688	0.428613	0	2.74256	7.75825	2.84027	1.89208	0	5.01475	15.1641	5.26685	3.35555	0	0.301701	0.234701	0.275792	0.285742	0	1.82837
	GEMS/Food G11	0.539545	1.18053	2.77491	5.0423	4.9882	8.85712	0.359697	1.18053	1.84994	5.0423	3.32547	8.85712		0.835752	96.9336	2.23065	12.6855	64.3071	23.0074	14.0234	60.6564	25.3202					GEMS/Food G11	0.539545	0.348196	0.328531	0.454749	0	2.77491	7.3389	2.3283	1.77423	0	4.9882	14.3296	4.32806	3.09371	0	0.359697	0.231955	0.219021	0.303166	0	1.84994
	GEMS/Food G15	0.563871	1.23928	2.75173	5.09583	4.91771	8.90481	0.375914	1.23928	1.83448	5.09583	3.27847	8.90481		0.89386	97.7595	1.34662	12.1132	67.3126	20.5741	13.4535	63.6944	22.852					GEMS/Food G15	0.563871	0.361901	0.412191	0.470652	0	2.75173	8.38859	2.66438	1.88401	0	4.91771	16.4153	4.91658	3.29738	0	0.375914	0.241115	0.274794	0.313768	0	1.83448
	IE adult	0.519497	1.12017	2.40648	4.64958	4.27583	8.14169	0.346331	1.12017	1.60432	4.64958	2.85055	8.14169		1.02715	94.2218	4.75104	11.9828	74.1339	13.8833	13.3632	71.624	15.0128					IE adult	0.519497	0.290516	0.334998	0.276117	0.522528	2.40648	6.19829	2.38978	2.13212	2.78926	4.27583	12.1061	4.44456	3.98812	5.05598	0.346331	0.193413	0.223332	0.184078	0.348352	1.60432
	IE child	0.0619437	0.136242	0.45283	0.817857	0.841414	1.49438	0.0412958	0.136242	0.301887	0.817857	0.560942	1.49438		1.41078	97.8488	0.740464	13.726	63.2722	23.0018	14.6702	60.6285	24.7012					IE child	0.0619437	0.0664664	0.0484562	0.96138	0	0.45283	1.80991	0.585475	1.1885	0	0.841414	3.55336	1.12249	1.41562	0	0.0412958	0.0442877	0.0323041	0.64092	0	0.301887
	IT adult	0.256072	0.558817	1.56025	2.75265	2.85566	4.92712	0.170715	0.558817	1.04017	2.75265	1.90377	4.92712		1.8142	96.3509	1.83494	14.7074	59.6241	25.6685	15.9087	56.2108	27.8804					IT adult	0.256072	0.33823	0.203404	0.265553	0.349761	1.56025	6.47264	1.79441	1.15436	1.35812	2.85566	12.607	3.38541	2.04317	2.36649	0.170715	0.22521	0.135603	0.177036	0.233174	1.04017
	IT toddler	0.37247	0.817841	2.12488	3.77125	3.26476	5.36303	0.248313	0.817841	1.41659	3.77125	2.17651	5.36303		1.25342	97.548	1.19862	12.5526	60.7313	26.7161	16.1968	49.1671	34.6361					IT toddler	0.37247	0.457743	0.266125	0.331072	0.00475218	2.12488	9.51288	2.2078	1.43637	0.185055	3.26476	18.568	4.14948	2.54167	0.365359	0.248313	0.304909	0.177417	0.220714	0.00316812	1.41659
	LT adult	0.0938297	0.20589	1.04663	1.98071	1.99636	3.74872	0.0625531	0.20589	0.697754	1.98071	1.3309	3.74872		1.46821	97.4053	1.12653	17.6781	70.2138	12.1081	18.4672	68.8911	12.6417					LT adult	0.0938297	0.084826	0.0780512	0.101854	0.10585	1.04663	4.05248	1.177	0.821374	1.18341	1.99636	8.02013	2.27594	1.54089	2.26097	0.0625531	0.0564628	0.0520341	0.0679026	0.0705669	0.697754
	NL child	0.329757	0.709128	3.07325	5.52134	5.80435	10.3069	0.219838	0.709128	2.04883	5.52134	3.86956	10.3069		2.67358	93.568	3.75838	23.5145	61.5089	14.9766	24.7487	59.6186	15.6327					NL child	0.329757	0.35223	0.336984	5.02128	0.548986	3.07325	11.1177	3.17146	7.21712	5.12182	5.80435	21.8831	6.00593	9.41296	9.69466	0.219838	0.234231	0.224656	3.34752	0.365991	2.04883
	NL general	0.255303	0.558796	1.52469	2.79925	2.78315	5.01575	0.170202	0.558796	1.01646	2.79925	1.85543	5.01575		1.15394	96.9663	1.87975	15.9271	65.5898	18.4831	17.3448	62.5865	20.0687					NL general	0.255303	0.193254	0.180317	2.60773	0.233768	1.52469	4.88296	1.46449	3.50887	1.70883	2.78315	9.57266	2.74866	4.41001	3.18389	0.170202	0.128607	0.120211	1.73849	0.155846	1.01646
	NL toddler	0.475767	1.0291	5.61133	10.2024	10.7301	19.3391	0.317178	1.0291	3.74089	10.2024	7.15341	19.3391		3.13373	94.5913	2.27499	26.0929	63.0891	10.818	27.1517	61.6402	11.2081					NL toddler	0.475767	0.540596	1.74358	9.19635	0	5.61133	17.0602	7.94985	13.8047	0	10.7301	33.5797	14.1561	18.413	0	0.317178	0.359247	1.16239	6.1309	0	3.74089
	PL general	0.0442009	0.0922231	0.914331	1.6982	1.78601	3.30456	0.0294672	0.0922231	0.609554	1.6982	1.19068	3.30456		11.277	87.298	1.42503	27.1093	66.3103	6.58044	27.6391	65.6591	6.70182					PL general	0.0442009	0.050018	0.0481159	0.0611751	0.0697479	0.914331	1.94344	0.774006	0.728114	0.803116	1.78601	3.83687	1.4999	1.39505	1.53648	0.0294672	0.0332321	0.0320773	0.0407834	0.0464986	0.609554
	PT general	0.358071	0.787346	2.31022	4.3479	4.24472	7.86945	0.238714	0.787346	1.54015	4.3479	2.82981	7.86945		1.39205	97.7998	0.808123	12.0983	69.8732	18.0285	13.0518	67.3967	19.5515					PT general	0.358071	0.296692	0.305162	0.256698	0.361376	2.31022	7.45908	2.1768	1.4464	1.71857	4.24472	14.6215	4.04843	2.63609	3.07577	0.238714	0.197404	0.203441	0.171132	0.240918	1.54015
	RO general	0.389587	0.859499	2.48937	4.6339	4.57134	8.36877	0.259725	0.859499	1.65958	4.6339	3.04756	8.36877		0.99245	98.4601	0.547464	12.5931	68.0811	19.3257	13.6309	65.3689	21.0003					RO general	0.389587	0.32696	0.400427	3.54588	0	2.48937	8.27257	2.6562	5.00206	0	4.57134	16.2182	4.91197	6.45823	0	0.259725	0.217853	0.266951	2.36392	0	1.65958
	SE general	0.238947	0.517919	2.07627	3.80476	3.90548	7.07393	0.159298	0.517919	1.38418	3.80476	2.60365	7.07393		1.45881	95.1332	3.40799	17.3033	65.1623	17.5344	18.3087	63.2646	18.4267					SE general	0.238947	0.23286	0.190567	6.4026	0.289259	2.07627	6.91218	1.82038	7.62716	2.28067	3.90548	13.5915	3.4502	8.85171	4.27207	0.159298	0.154926	0.127044	4.2684	0.192839	1.38418
	UK adult	0.166052	0.364576	1.02304	1.89638	1.87104	3.40839	0.110701	0.364576	0.682029	1.89638	1.24736	3.40839		0.742401	97.5831	1.67449	12.3938	67.4379	20.1683	13.4874	64.6149	21.8976					UK adult	0.166052	0.127177	0.104186	2.77396	0.152461	1.02304	3.24266	1.00313	3.35441	0.825832	1.87104	6.35814	1.90207	3.93486	1.4992	0.110701	0.0847076	0.069457	1.84931	0.101641	0.682029
	UK infant	0.188492	0.413186	1.85413	3.3749	3.51234	6.32032	0.125662	0.413186	1.23608	3.3749	2.34156	6.32032		1.60277	97.2028	1.19439	18.5922	63.9942	17.4136	19.5433	62.1407	18.316					UK infant	0.188492	0.180813	0.351246	9.56895	0.260215	1.85413	5.92668	2.20257	10.6519	1.65958	3.51234	11.6726	4.0539	11.7349	3.05894	0.125662	0.120388	0.234164	6.3793	0.173477	1.23608
	UK toddler	0.240567	0.529062	2.108	3.79511	3.96639	7.04118	0.160378	0.529062	1.40534	3.79511	2.64426	7.04118		1.19928	97.8501	0.950588	16.3231	62.5292	21.1476	17.2777	60.3044	22.4179					UK toddler	0.240567	0.241034	0.181283	5.6647	0.300081	2.108	7.91557	1.73834	6.89782	1.74252	3.96639	15.5901	3.29539	8.13094	3.18496	0.160378	0.160545	0.120855	3.77647	0.200054	1.40534
	UK vegetarian	0.182449	0.399833	1.23996	2.26042	2.28861	4.10156	0.121633	0.399833	0.826637	2.26042	1.52574	4.10156		0.962726	97.2154	1.82186	14.2069	64.658	21.1352	15.3176	61.9337	22.7487					UK vegetarian	0.182449	0.152553	0.128222	0.135149	0.193019	1.23996	4.07489	1.22236	0.878578	1.04204	2.28861	7.99723	2.31649	1.62201	1.89105	0.121633	0.1016	0.0854813	0.0900993	0.128679	0.826637
	Monitoring year 2019		Sum DCCA values deriving from the Cyfluthrin, Cypermethrin and Permethrin content in the different diets
		HBM-GV for DCCA adults						HBM-GV for DCCA Children							Percentage of DCCA excreted for each of the 3 parental active substances.							Monitoring year 2019
	EXPOSURE BY DIET: external doses of permethrin	Correpondence with excreted DCCA						Correpondence with excreted DCCA										Adults and Children
	Top 12 diets	Lower bound		Middle bound		Upper bound		Lower bound		Middle bound		Upper bound				Lower bound			Middle bound			Upper bound
		µg/L urine	%HBM-GV	µg/L urine	%HBM-GV	µg/L urine	%HBM-GV	µg/L urine	%HBM-GV	µg/L urine	%HBM-GV	µg/L urine	%HBM-GV		%Cyfluthrin	%Cypermethrin	%Permethrin	%Cyfluthrin	%Cypermethrin	%Permethrin	%Cyfluthrin	%Cypermethrin	%Permethrin
	DE child	0.513835	0.156952	17.0798	10.8577	33.6457	21.5585	0.342557	0.156952	11.3865	10.8577	22.4305	21.5585		2.55886	89.2497	8.19144	12.5974	77.7509	9.65163	12.7508	77.5753	9.67393
	DE general	0.216826	0.0610645	6.23292	3.06149	12.249	6.06191	0.14455	0.0610645	4.15528	3.06149	8.16601	6.06191		1.82551	92.3524	5.82209	8.20737	82.0399	9.75273	8.32034	81.8574	9.82231
	DE women 14-50 yr	0.212575	0.0612725	6.68452	3.34116	13.1565	6.62105	0.141717	0.0612725	4.45635	3.34116	8.77098	6.62105		2.02797	91.7366	6.23541	8.47025	81.7912	9.73852	8.57434	81.6305	9.79512
	DK adult	0.0945707	0.0269777	3.40722	1.57054	6.71986	3.11409	0.0630471	0.0269777	2.27148	1.57054	4.47991	3.11409		1.93665	92.0658	5.99758	7.28346	84.2849	8.43164	7.3587	84.1754	8.4659
	DK child	0.242584	0.0649762	13.5705	4.75321	26.8983	9.44143	0.161723	0.0649762	9.04697	4.75321	17.9322	9.44143		1.39665	95.2997	3.30368	3.90445	91.7446	4.35094	3.92706	91.7125	4.36039
	ES adult	0.250296	0.071227	5.32359	2.35147	10.3969	4.63171	0.166864	0.071227	3.54906	2.35147	6.93125	4.63171		1.90783	93.9954	4.09678	6.70475	83.4707	9.8246	6.82023	83.2173	9.96249
	ES child	0.315719	0.0863773	8.45231	3.31193	16.5889	6.53748	0.210479	0.0863773	5.63487	3.31193	11.0593	6.53748		1.57709	93.6228	4.80007	5.18655	85.7758	9.03765	5.25525	85.6265	9.1183
	FI 3 yr	0.116919	0.0318716	4.17878	1.79931	8.24065	3.56674	0.0779462	0.0318716	2.78586	1.79931	5.49377	3.56674		1.55419	91.8528	6.59303	6.35413	86.9221	6.72378	6.42223	86.8521	6.72563
	FI 6 yr	0.0953872	0.0262181	3.41848	1.41997	6.74157	2.81371	0.0635915	0.0262181	2.27898	1.41997	4.49438	2.81371		1.62382	91.5745	6.80166	5.89135	87.6229	6.4858	5.95173	87.5669	6.48133
	FI adult	0.0521276	0.0158824	2.56552	1.10821	5.07892	2.20053	0.0347517	0.0158824	1.71035	1.10821	3.38594	2.20053		2.54663	86.523	10.9304	6.43045	78.4034	15.1662	6.47031	78.32	15.2096
	FR adult	0.185626	0.0473938	4.24327	1.6218	8.3009	3.1962	0.123751	0.0473938	2.82884	1.6218	5.53394	3.1962		1.0281	92.6846	6.28729	4.90539	83.2416	11.853	4.9921	83.0305	11.9774
	FR child 3 15 yr	0.326205	0.0860623	9.77146	4.00703	19.2167	7.928	0.21747	0.0860623	6.5143	4.00703	12.8111	7.928		1.28214	93.5328	5.1851	5.74142	85.0184	9.24017	5.81712	84.8739	9.30901
	FR infant	0.116005	0.0339293	2.77601	1.80164	5.43602	3.56935	0.0773365	0.0339293	1.85067	1.80164	3.62401	3.56935		2.16678	89.163	8.67019	13.001	77.4402	9.55878	13.2322	77.19	9.57775
	FR toddler 2 3 yr	0.259374	0.0721745	7.63576	3.70106	15.0121	7.32994	0.172916	0.0721745	5.09051	3.70106	10.0081	7.32994		1.73381	89.856	8.41017	8.01079	82.1721	9.81713	8.11924	82.0393	9.84144
	GEMS/Food G06	0.519138	0.129126	11.8433	4.12959	23.1675	8.13006	0.346092	0.129126	7.89555	4.12959	15.445	8.13006		0.813482	96.4681	2.71847	3.87746	86.6411	9.48145	3.94612	86.4209	9.633
	GEMS/Food G07	0.355416	0.0912896	8.17176	3.10358	15.9881	6.11586	0.236944	0.0912896	5.44784	3.10358	10.6587	6.11586		1.06431	95.2039	3.73174	4.82341	85.4654	9.71117	4.90698	85.2489	9.8441
	GEMS/Food G08	0.360515	0.0911656	8.32323	3.06902	16.2859	6.04687	0.240343	0.0911656	5.54882	3.06902	10.8573	6.04687		0.941313	95.8633	3.19537	4.48193	87.1273	8.39073	4.56031	86.934	8.50574
	GEMS/Food G10	0.352406	0.091028	7.75825	2.92133	15.1641	5.75162	0.234937	0.091028	5.17217	2.92133	10.1094	5.75162		1.10823	95.2029	3.68882	4.72516	85.4558	9.81899	4.80921	85.2293	9.96146
	GEMS/Food G11	0.348196	0.086796	7.3389	3.07426	14.3296	6.06172	0.232131	0.086796	4.8926	3.07426	9.55307	6.06172		0.831975	95.9456	3.22247	6.0103	84.5462	9.44352	6.13613	84.2692	9.59469
	GEMS/Food G15	0.361901	0.0885751	8.38859	3.01718	16.4153	5.94578	0.241268	0.0885751	5.59239	3.01718	10.9435	5.94578		0.693922	96.2354	3.07067	4.20903	86.8819	8.90909	4.28653	86.6757	9.03781
	IE adult	0.290516	0.0787383	6.19829	2.62197	12.1061	5.1652	0.193677	0.0787383	4.13219	2.62197	8.07071	5.1652		1.50123	93.2299	5.26886	6.13234	85.1652	8.70242	6.24347	84.9717	8.78481
	IE child	0.0664664	0.0160088	1.80991	0.641578	3.55336	1.26715	0.044311	0.0160088	1.20661	0.641578	2.36891	1.26715		0.577097	95.9964	3.42649	4.04847	87.7052	8.24633	4.1134	87.5501	8.33649
	IT adult	0.33823	0.0901246	6.47264	2.40462	12.607	4.71912	0.225487	0.0901246	4.31509	2.40462	8.4047	4.71912		1.34904	96.6612	1.98972	4.56632	87.032	8.40165	4.65264	86.7737	8.57368
	IT toddler	0.457743	0.115439	9.51288	3.08973	18.568	6.06401	0.305162	0.115439	6.34192	3.08973	12.3787	6.06401		0.91387	97.5271	1.55899	3.1455	88.8921	7.96241	3.20052	88.6792	8.12027
	LT adult	0.084826	0.0235527	4.05248	1.77131	8.02013	3.51907	0.0565506	0.0235527	2.70165	1.77131	5.34675	3.51907		1.70848	91.585	6.70653	6.55334	86.3867	7.05995	6.60458	86.3317	7.06369
	NL child	0.35223	0.109949	11.1177	6.30642	21.8831	12.5029	0.23482	0.109949	7.41177	6.30642	14.5887	12.5029		2.75655	90.4819	6.7615	10.5137	80.8158	8.67052	10.6385	80.6602	8.70125
	NL general	0.193254	0.0552325	4.88296	2.30107	9.57266	4.54691	0.128836	0.0552325	3.2553	2.30107	6.38177	4.54691		1.95163	92.3857	5.66268	7.60226	82.5233	9.87443	7.71634	82.3242	9.95946
	NL toddler	0.540596	0.182108	17.0602	11.4363	33.5797	22.6906	0.360397	0.182108	11.3734	11.4363	22.3865	22.6906		3.51035	88.9883	7.50138	13.6462	77.6249	8.72888	13.8094	77.442	8.74864
	PL general	0.050018	0.0172005	1.94344	1.6018	3.83687	3.1864	0.0333453	0.0172005	1.29563	1.6018	2.55791	3.1864		3.73383	86.2493	10.0168	18.3292	70.725	10.9459	18.5195	70.5226	10.958
	PT general	0.296692	0.0870272	7.45908	2.94818	14.6215	5.80934	0.197795	0.0870272	4.97272	2.94818	9.74765	5.80934		2.17508	93.4053	4.4196	5.29231	85.14	9.56769	5.35557	84.9723	9.67215
	RO general	0.32696	0.0791022	8.27257	2.86043	16.2182	5.64175	0.217973	0.0791022	5.51505	2.86043	10.8121	5.64175		0.610141	95.8781	3.51177	3.78924	86.6649	9.54587	3.85333	86.4791	9.66752
	SE general	0.23286	0.0687401	6.91218	2.90396	13.5915	5.73917	0.15524	0.0687401	4.60812	2.90396	9.061	5.73917		2.22805	94.3249	3.44709	6.03895	86.6062	7.35485	6.10424	86.474	7.4218
	UK adult	0.127177	0.0323758	3.24266	1.18749	6.35814	2.3426	0.0847846	0.0323758	2.16177	1.18749	4.23876	2.3426		0.999491	94.1763	4.82423	4.4146	84.9199	10.6655	4.48291	84.7348	10.7823
	UK infant	0.180813	0.0484889	5.92668	2.60718	11.6726	5.16586	0.120542	0.0484889	3.95112	2.60718	7.7817	5.16586		1.40984	94.4389	4.15129	6.64439	84.904	8.45166	6.72547	84.7563	8.51827
	UK toddler	0.241034	0.0612937	7.91557	3.13124	15.5901	6.20119	0.160689	0.0612937	5.27705	3.13124	10.3934	6.20119		0.985452	95.5639	3.45063	5.29888	86.0039	8.69725	5.36556	85.8561	8.77837
	UK vegetarian	0.152553	0.0393624	4.07489	1.56864	7.99723	3.09793	0.101702	0.0393624	2.7166	1.56864	5.33149	3.09793		1.10173	94.7114	4.18682	4.98145	84.9968	10.0217	5.05546	84.8115	10.1331
	Monitoring year 2018		Sum DCCA values deriving from the Cyfluthrin, Cypermethrin and Permethrin content in the different diets												i
		HBM-GV for DCCA adults						HBM-GV for DCCA Children							Percentage of DCCA excreted for each of the 3 parental active substances.							Monitoring year 2018
	EXPOSURE BY DIET:	Correpondence with excreted DCCA						Correpondence with excreted DCCA										Adults and Children
	Top 12 diets	Lower bound		Upper bound		Middle bound		Lower bound		Upper bound		Middle bound				Lower bound I			Middle bound M			Upper bound K
		µg/L urine	%HBM-GV	µg/L urine	%HBM-GV	µg/L urine	%HBM-GV	µg/L urine	%HBM-GV	µg/L urine		µg/L urine	%HBM-GV		%Cyfluthrin	%Cypermethrin	%Permethrin	%Cyfluthrin	%Cypermethrin	%Permethrin	%Cyfluthrin	%Cypermethrin	%Permethrin
	DE child	0.46386	0.148183	9.3973	11.1174	4.93058		0.30924	0.148183	6.26487	11.1174	3.28705			2.99466	86.2607	10.7446	28.0758	41.3704	30.5538	29.3138	39.1545	31.5316
	DE general	0.208526	0.0614301	3.58553	3.23949	1.89703		0.139018	0.0614301	2.39035	3.23949	1.26468			2.21755	92.3847	5.39775	19.7768	55.5814	24.6418	20.798	53.441	25.761
	DE women 14-50 yr	0.203489	0.0614999	3.58421	3.50092	1.89385		0.135659	0.0614999	2.38947	3.50092	1.26257			2.4548	90.845	6.70024	21.9221	52.5405	25.5374	23.0273	50.3658	26.6069
	DK adult	0.0740524	0.0229995	1.96391	1.53716	1.01898		0.0493683	0.0229995	1.30928	1.53716	0.679322			2.69795	93.2305	4.07157	16.6173	55.1972	28.1855	17.1421	53.7631	29.0948
	DK child	0.215837	0.0574455	4.89101	3.05077	2.55342		0.143891	0.0574455	3.26067	3.05077	1.70228			1.35217	93.6039	5.04398	11.9055	46.418	41.6765	12.3712	44.3357	43.293
	ES adult	0.230815	0.0666539	3.56401	2.62497	1.89741		0.153877	0.0666539	2.37601	2.62497	1.26494			2.03046	95.1341	2.83545	14.8789	64.1381	20.983	15.711	62.1307	22.1583
	ES child	0.284488	0.0793989	4.1329	3.27135	2.20869		0.189659	0.0793989	2.75527	3.27135	1.47246			1.73733	95.1776	3.08506	16.3964	57.3572	26.2464	17.4055	54.7538	27.8407
	FI 3 yr	0.156993	0.0421926	2.64345	1.70957	1.40022		0.104662	0.0421926	1.7623	1.70957	0.93348			1.42479	95.1036	3.47157	12.3754	56.5977	31.027	13.0257	54.3108	32.6635
	FI 6 yr	0.114059	0.0312968	2.18159	1.32541	1.14782		0.076039	0.0312968	1.45439	1.32541	0.765215			1.59754	94.5724	3.8301	11.3149	60.41	28.2751	11.823	58.6239	29.5532
	FI adult	0.0604845	0.0186572	1.69923	1.24261	0.879858		0.040323	0.0186572	1.13282	1.24261	0.586572			2.63068	94.0007	3.36861	15.116	61.3258	23.5583	15.5604	60.1627	24.2769
	FR adult	0.165518	0.0436958	2.33453	1.61035	1.25002		0.110346	0.0436958	1.55635	1.61035	0.833349			1.27954	95.4066	3.31387	13.4373	63.8944	22.6683	14.2992	61.6602	24.0405
	FR child 3 15 yr	0.323797	0.0877405	4.69218	4.02026	2.50799		0.215865	0.0877405	3.12812	4.02026	1.67199			1.49017	95.5407	2.96914	18.2209	58.4523	23.3269	19.3754	55.8929	24.7317
	FR infant	0.096514	0.0257124	1.96319	1.6726	1.02985		0.0643427	0.0257124	1.3088	1.6726	0.686569			1.37236	90.5553	8.07236	18.3808	60.4692	21.15	19.217	58.9901	21.793
	FR toddler 2 3 yr	0.214951	0.0587322	4.01606	3.6424	2.1155		0.143301	0.0587322	2.67737	3.6424	1.41034			1.56503	93.9516	4.48338	19.9242	54.5909	25.4849	20.9068	52.4842	26.609
	GEMS/Food G06	0.659147	0.172699	7.94629	5.24693	4.30272		0.439431	0.172699	5.29753	5.24693	2.86848			1.21879	95.5368	3.24442	12.4814	62.2382	25.2803	13.4156	59.4761	27.1082
	GEMS/Food G07	0.369605	0.0969528	4.54912	3.055	2.45936		0.246403	0.0969528	3.03274	3.055	1.63957			1.23657	93.4753	5.2881	12.8146	62.2603	24.9251	13.7553	59.7241	26.5206
	GEMS/Food G08	0.385734	0.101724	4.66619	3.01468	2.52596		0.257156	0.101724	3.1108	3.01468	1.68398			1.27209	95.1703	3.55762	12.0927	61.7213	26.186	12.9872	58.9562	28.0566
	GEMS/Food G10	0.413688	0.108867	5.26685	3.26113	2.84027		0.275792	0.108867	3.51123	3.26113	1.89351			1.25043	96.3791	2.3705	11.3617	65.7443	22.8939	12.1559	63.3381	24.5059
	GEMS/Food G11	0.328531	0.0826167	4.32806	2.83238	2.3283		0.219021	0.0826167	2.88537	2.83238	1.5522			0.918321	91.0659	8.01581	12.3727	60.7042	26.9231	13.2422	58.3995	28.3583
	GEMS/Food G15	0.412191	0.108172	4.91658	3.39139	2.66438		0.274794	0.108172	3.27772	3.39139	1.77626			1.2334	95.126	3.64058	13.2984	61.7616	24.94	14.3099	58.9645	26.7257
	IE adult	0.334998	0.0892614	4.44456	2.85996	2.38978		0.223332	0.0892614	2.96304	2.85996	1.59319			1.4081	82.0549	16.537	12.1236	55.4197	32.4568	12.9312	53.4121	33.6567
	IE child	0.0484562	0.0120695	1.12249	0.538019	0.585475		0.0323041	0.0120695	0.748329	0.538019	0.390316			0.829679	95.0689	4.10141	7.61498	68.4563	23.9287	7.90789	67.3075	24.7846
	IT adult	0.203404	0.0626665	3.38541	2.444	1.79441		0.135603	0.0626665	2.25694	2.444	1.19627			2.62167	93.4238	3.95449	14.5755	58.2166	27.2079	15.2937	56.1013	28.605
	IT toddler	0.266125	0.0755254	4.14948	2.74502	2.2078		0.177417	0.0755254	2.76632	2.74502	1.47187			1.88294	94.3575	3.75957	12.7766	56.4328	30.7907	13.4752	54.0005	32.5243
	LT adult	0.0780512	0.0235723	2.27594	1.94465	1.177		0.0520341	0.0235723	1.51729	1.94465	0.784664			2.43831	93.2936	4.26812	18.7661	51.8427	29.3911	19.3261	50.4212	30.2527
	NL child	0.336984	0.106904	6.00593	6.13318	3.17146		0.224656	0.106904	4.00395	6.13318	2.1143			2.91647	88.9901	8.09344	23.2581	45.8866	30.8554	24.3994	43.4681	32.1325
	NL general	0.180317	0.054518	2.74866	2.33754	1.46449		0.120211	0.054518	1.83244	2.33754	0.976327			2.45259	92.2753	5.27213	18.1557	57.4004	24.444	19.1858	55.1125	25.7017
	NL toddler	1.74358	0.438701	14.1561	12.6863	7.94985		1.16239	0.438701	9.43742	12.6863	5.2999			0.89886	96.8774	2.22376	18.4152	59.0384	22.5464	20.5726	54.3778	25.0495
	PL general	0.0481159	0.0196193	1.4999	2.1943	0.774006		0.0320773	0.0196193	0.999931	2.1943	0.516004			5.64847	90.6071	3.74441	36.8175	32.5903	30.5922	37.8173	30.7292	31.4535
	PT general	0.305162	0.0958066	4.04843	2.58561	2.1768		0.203441	0.0958066	2.69896	2.58561	1.4512			2.79276	94.9963	2.21094	12.0575	63.2065	24.736	12.7558	60.8103	26.4339
	RO general	0.400427	0.107377	4.91197	3.84403	2.6562		0.266951	0.107377	3.27464	3.84403	1.7708			1.40012	96.7193	1.88061	15.9396	60.1524	23.908	17.1248	57.1714	25.7037
	SE general	0.190567	0.0617974	3.4502	2.71011	1.82038		0.127044	0.0617974	2.30013	2.71011	1.21359			3.12598	89.8836	6.99043	16.5031	52.0686	31.4282	17.242	49.98	32.778
	UK adult	0.104186	0.0280133	1.90207	1.21132	1.00313		0.069457	0.0280133	1.26805	1.21132	0.668753			1.42891	95.0217	3.54938	12.11	63.8572	24.0328	12.695	62.1502	25.1548
	UK infant	0.351246	0.0867308	4.0539	2.47993	2.20257		0.234164	0.0867308	2.7026	2.47993	1.46838			0.753682	97.7193	1.52707	11.0269	69.1913	19.7817	11.9171	66.7195	21.3634
	UK toddler	0.181283	0.0496494	3.29539	2.78568	1.73834		0.120855	0.0496494	2.19693	2.78568	1.15889			1.58298	94.3249	4.09216	18.1463	51.0457	30.808	19.0575	48.6648	32.2777
	UK vegetarian	0.128222	0.0352691	2.31649	1.65725	1.22236		0.0854813	0.0352691	1.54433	1.65725	0.814905			1.61868	94.3595	4.02178	14.3807	60.3988	25.2206	15.0871	58.519	26.3939
	Monitoring year 2017		Sum DCCA values deriving from the Cyfluthrin, Cypermethrin and Permethrin content in the different diets
		HBM-GV for DCCA adults						HBM-GV for DCCA Children							Percentage of DCCA excreted for each of the 3 parental active substances.							Monitoring year 2017
	EXPOSURE BY DIET: external doses of permethrin	Correpondence with excreted DCCA						Correpondence with excreted DCCA										Adults and Children
	Top 12 diets	Lower bound		Upper bound		Middle bound		Lower bound		Upper bound		Middle bound				Lower bound			Middle bound			Upper bound
		µg/L urine	%HBM-GV	µg/L urine	%HBM-GV	µg/L urine	%HBM-GV	µg/L urine	%HBM-GV	µg/L urine	%HBM-GV	µg/L urine	%HBM-GV		%Cyfluthrin	%Cypermethrin	%Permethrin	%Cyfluthrin	%Cypermethrin	%Permethrin	%Cyfluthrin	%Cypermethrin	%Permethrin
	DE child	19.8593	4.20734	27.0362	15.0941	23.4477		13.2395	4.20734	18.0241	15.0941				0.0811661	1.94678	97.972	6.09138	9.99134	83.9173	10.5061	15.9004	73.5934
	DE general	8.32394	1.79861	10.7108	4.83618	9.51735		5.54929	1.75686	7.14051	4.83618				0.0509258	3.46155	96.4875	4.11601	10.5442	85.3398	7.27522	16.0486	76.6762
	DE women 14-50 yr	7.35562	1.59533	9.9049	4.94275	8.63026		4.90375	1.55439	6.60326	4.94275				0.0607567	2.9698	96.9694	5.02196	11.3167	83.6613	8.70627	17.5153	73.7784
	DK adult	0.0847347	0.0750074	1.38801	1.41208	0.736375		0.0564898	0.0249598	0.925343	1.41208				2.21524	92.7482	5.03655	22.9331	66.0703	10.9966	24.1979	64.4417	11.3604
	DK child	0.249183	0.110929	3.91196	2.81075	2.08057		0.166122	0.0660794	2.60797	2.81075				1.3469	87.6762	10.9769	14.3466	61.6188	24.0347	15.1746	59.959	24.8664
	ES adult	3.8115	0.857006	5.68886	3.0797	4.75018		2.541	0.813245	3.79257	3.0797				0.0961812	9.4961	90.4077	5.99593	19.9733	74.0308	9.94873	26.993	63.0583
	ES child	4.00463	0.896442	6.55429	3.8866	5.27946		2.66975	0.854257	4.36953	3.8866				0.102742	7.51493	92.3823	7.17819	21.0657	71.7562	11.5012	29.3451	59.1537
	FI 3 yr	2.00528	0.476603	3.621	1.88737	2.81314		1.33685	0.426815	2.414	1.88737				0.0972931	5.34361	94.5591	6.03356	22.2461	71.7204	9.32101	31.6065	59.0725
	FI 6 yr	1.71329	0.415523	2.9941	1.47401	2.3537		1.14219	0.363873	1.99607	1.47401				0.0829462	5.4228	94.4943	5.40563	21.2119	73.3825	8.45139	30.2467	61.3019
	FI adult	0.0613039	0.0695783	1.06289	1.12565	0.562098		0.0408692	0.0230597	0.708595	1.12565				4.70001	88.7403	6.55973	24.3438	61.8166	13.8396	25.4768	60.2637	14.2595
	FR adult	3.992	0.892756	5.57386	2.40188	4.78293		2.66134	0.839739	3.7159	2.40188				0.0258565	4.37554	95.5986	3.87073	15.1024	81.0269	6.62443	22.785	70.5906
	FR child 3 15 yr	5.85031	1.28204	8.94712	5.02272	7.39871		3.9002	1.24489	5.96474	5.02272				0.0948002	5.54055	94.3647	6.42241	17.7072	75.8704	10.5599	25.6627	63.7775
	FR infant	2.05183	0.486793	3.26766	1.96795	2.65975		1.36788	0.444182	2.17844	1.96795				0.194612	8.46451	91.3409	7.31597	20.3659	72.3181	11.7876	27.839	60.3734
	FR toddler 2 3 yr	7.78878	1.68664	10.5714	5.05274	9.18007		5.19252	1.65551	7.04757	5.05274				0.0931901	4.14924	95.7576	4.68223	12.6793	82.6385	8.06335	18.9641	72.9726
	GEMS/Food G06	0.464079	0.158397	4.65193	4.46752	2.55801		0.309386	0.120279	3.10129	4.46752				1.136	94.8729	3.99107	20.5222	71.1667	8.31103	22.4562	68.8018	8.74199
	GEMS/Food G07	0.429921	0.151092	3.14619	2.91404	1.78805		0.286614	0.108535	2.09746	2.91404				0.932441	94.9032	4.16432	18.9497	74.4156	6.63467	21.4118	71.616	6.97224
	GEMS/Food G08	0.488347	0.164219	3.24966	2.72039	1.869		0.325564	0.120722	2.16644	2.72039				0.766094	96.7596	2.47432	16.3665	76.1137	7.5198	18.7108	73.0111	8.27802
	GEMS/Food G10	0.428613	0.150918	3.35555	2.97547	1.89208		0.285742	0.108179	2.23703	2.97547				0.923195	96.7273	2.34946	18.0389	72.7079	9.25314	20.2252	69.6399	10.135
	GEMS/Food G11	0.454749	0.156726	3.09371	2.70356	1.77423		0.303166	0.11075	2.06247	2.70356				0.6676	93.7152	5.61724	17.3754	73.8999	8.72473	19.8313	70.9872	9.18151
	GEMS/Food G15	0.470652	0.160297	3.29738	2.95528	1.88401		0.313768	0.116499	2.19825	2.95528				0.776737	96.545	2.67828	18.0408	74.7959	7.16335	20.505	71.6915	7.80352
	IE adult	0.276117	0.116739	3.98812	3.05829	2.13212		0.184078	0.0762467	2.65875	3.05829				1.66456	91.0759	7.25956	15.6544	65.3079	19.0378	16.6229	63.5238	19.8532
	IE child	0.96138	0.258054	1.41562	0.595472	1.1885		0.64092	0.202979	0.94375	0.595472				0.0464229	5.10451	94.8491	3.77248	17.1938	79.0337	6.30292	25.4039	68.2932
	IT adult	0.265553	0.114724	2.04317	2.18566	1.15436		0.177036	0.0727056	1.36211	2.18566				1.56727	97.535	0.897757	22.9805	72.5577	4.4618	25.7636	69.3114	4.92503
	IT toddler	0.331072	0.129328	2.54167	2.46234	1.43637		0.220714	0.086587	1.69445	2.46234				1.19499	97.915	0.890001	20.2164	75.9061	3.87751	22.6941	73.0393	4.26666
	LT adult	0.101854	0.0787496	1.54089	1.81931	0.821374		0.0679026	0.0292524	1.02726	1.81931				1.99666	91.7022	6.30117	27.4857	59.0855	13.4287	29.1706	56.9296	13.8999
	NL child	5.02128	1.10781	9.41296	6.9787	7.21712		3.34752	1.09042	6.27531	6.9787				0.222449	6.65866	93.1189	10.5018	22.4323	67.0659	15.9853	30.8467	53.1681
	NL general	2.60773	0.60408	4.41001	2.78052	3.50887		1.73849	0.563275	2.94001	2.78052				0.172849	10.2596	89.5675	7.99897	23.7361	68.265	12.6267	31.705	55.6683
	NL toddler	9.19635	1.98131	18.413	13.6095	13.8047		6.1309	2.00085	12.2754	13.6095				0.235733	6.44649	93.3178	10.6883	23.9917	65.32	15.9089	32.7546	51.3365
	PL general	0.0611751	0.0695852	1.39505	2.23471	0.728114		0.0407834	0.0230672	0.930035	2.23471				4.7102	93.0581	2.23168	40.3608	56.0326	3.60662	41.9241	54.409	3.66692
	PT general	0.256698	0.112294	2.63609	2.28737	1.4464		0.171132	0.0765426	1.7574	2.28737				2.31607	94.8722	2.81175	18.1064	73.1899	8.70374	19.644	71.0785	9.2775
	RO general	3.54588	0.800626	6.45823	4.02898	5.00206		2.36392	0.757678	4.30549	4.02898				0.109916	8.44009	91.45	8.05165	25.6056	66.3427	12.412	35.0304	52.5576
	SE general	6.4026	1.39641	8.85171	3.93271	7.62716		4.2684	1.35588	5.90114	3.93271				0.0716194	3.6435	96.2849	4.11363	13.5557	82.3307	7.03728	20.7253	72.2374
	UK adult	2.77396	0.637375	3.93486	1.70995	3.35441		1.84931	0.584351	2.62324	1.70995				0.0371269	3.83711	96.1258	3.96502	15.0502	80.9848	6.73407	22.9551	70.3109
	UK infant	9.56895	2.05715	11.7349	4.28254	10.6519		6.3793	2.01058	7.82323	4.28254				0.029947	1.57541	98.3946	2.5837	8.1217	89.2946	4.66611	13.4597	81.8741
	UK toddler	5.6647	1.24215	8.13094	3.92003	6.89782		3.77647	1.19448	5.42063	3.92003				0.0450707	3.42916	96.5258	4.83619	14.7268	80.437	8.1741	22.5976	69.2283
	UK vegetarian	0.135149	0.0863322	1.62201	1.58835	0.878578		0.0900993	0.0346076	1.08134	1.58835				1.03577	96.3997	2.56452	21.3342	71.4249	7.24088	23.0255	69.344	7.63052
	Monitoring year 2016		Sum DCCA values deriving from the Cyfluthrin, Cypermethrin and Permethrin content in the different diets
	PERMETHRIN
		HBM-GV for DCCA adults						HBM-GV for DCCA Children							Percentage of DCCA excreted for each of the 3 parental active substances.							Monitoring year 2020
	EXPOSURE BY DIET: external doses of permethrin	Correpondence with excreted DCCA						Correpondence with excreted DCCA										Adults and Children
	Top 12 diets	Lower bound		Upper bound		Middle bound		Lower bound		Upper bound		Middle bound				Lower bound			Middle bound			Upper bound
		µg/L urine	%HBM-GV	µg/L urine	%HBM-GV	µg/L urine	%HBM-GV	µg/L urine	%HBM-GV	µg/L urine	%HBM-GV	µg/L urine	%HBM-GV		%Cyfluthrin	%Cypermethrin	%Permethrin	%Cyfluthrin	%Cypermethrin	%Permethrin	%Cyfluthrin	%Cypermethrin	%Permethrin
	DE child	0.578633	0.173634	11.0575	11.2081	5.81806	0	0.385756	0.173634	7.37165	11.2081	3.8787	0		2.39592	89.3146	8.28951	23.0446	56.3498	20.6056	24.1252	54.6248	21.2501
	DE general
	DE women 14-50 yr
	DK adult	0.141418	0.0362741	1.73404	1.12289	0.937728	0	0.0942786	0.0362741	1.15603	1.12289	0.625152	0		1.04301	97.8464	1.11054	12.0918	70.8828	17.0254	12.9928	68.6838	18.3233
	DK child	0.351177	0.0872983	4.61776	2.80129	2.48447	0	0.234118	0.0872983	3.07851	2.80129	1.65631	0		0.80466	97.5697	1.62565	11.0057	64.5713	24.423	11.7815	62.0618	26.1567
	ES adult	0.300632	0.0824944	3.11738	2.34671	1.709	0	0.200421	0.0824944	2.07825	2.34671	1.13934	0		1.60595	92.5799	5.81418	14.8929	71.2972	13.8099	16.1742	69.2448	14.581
	ES child	0.454655	0.117029	4.97297	3.29264	2.71381	0	0.303103	0.117029	3.31531	3.29264	1.80921	0		1.10564	89.1088	9.78555	12.3884	73.3521	14.2595	13.42	71.9115	14.6685
	FI 3 yr
	FI 6 yr
	FI adult	0.0933831	0.0236531	1.30453	1.0361	0.698955	0	0.0622554	0.0236531	0.869685	1.0361	0.46597	0		0.947447	97.4469	1.60565	16.3472	66.2161	17.4367	17.4496	63.9805	18.57
	FR adult	0.236803	0.0613012	2.62173	1.33291	1.42927	0	0.157868	0.0613012	1.74782	1.33291	0.952844	0		1.11287	98.2837	0.603395	8.09704	83.5524	8.35053	8.72787	82.2219	9.05027
	FR child 3 15 yr	0	0	0	0	0	0	0	0	0	0	0	0
	FR infant	0.233519	0.0646337	5.41295	3.83883	2.82323	0	0.155679	0.0646337	3.60863	3.83883	1.88215	0		1.70469	85.9726	12.3228	14.3133	69.4978	16.189	14.8572	68.787	16.3557
	FR toddler 2 3 yr	0.435589	0.113202	4.76265	4.64936	2.59912	0	0.290392	0.113202	3.1751	4.64936	1.73274	0		1.18438	88.2002	10.6155	21.1765	54.829	23.9945	23.005	51.7769	25.2181
	GEMS/Food G06
	GEMS/Food G07
	GEMS/Food G08
	GEMS/Food G10
	GEMS/Food G11
	GEMS/Food G15
	IE adult	0.522528	0.142659	5.05598	3.56519	2.78926	0	0.348352	0.142659	3.37066	3.56519	1.8595	0		1.56511	92.3018	6.13309	13.4888	74.0101	12.5011	14.7211	72.1197	13.1592
	IE child
	IT adult	0.349761	0.0965174	2.36649	1.80495	1.35812	0	0.233174	0.0965174	1.57766	1.80495	0.905416	0		1.6372	96.4299	1.93288	14.561	73.4966	11.9424	16.4711	70.1071	13.4217
	IT toddler	0.00475218	0.000992797	0.365359	0.0763285	0.185055	0	0.00316812	0.000992797	0.243572	0.0763285	0.12337	0					0	0	100	0	0	100
	LT adult	0.10585	0.0276119	2.26097	1.69739	1.18341	0	0.0705669	0.0276119	1.50731	1.69739	0.78894	0		1.17727	97.2289	1.59386	15.4749	62.936	21.5891	16.1443	61.3305	22.5252
	NL child	0.548986	0.150482	9.69466	8.0312	5.12182	0	0.365991	0.150482	6.4631	8.0312	3.41455	0		1.60757	89.9787	8.41376	17.5733	66.8629	15.5638	18.4774	65.5539	15.9687
	NL general	0.233768	0.0622884	3.18389	2.6505	1.70883	0	0.155846	0.0622884	2.12259	2.6505	1.13922	0		1.36736	92.1037	6.5289	17.4123	69.6111	12.9765	18.5904	67.9597	13.4499
	NL toddler
	PL general	0.0697479	0.0230013	1.53648	1.86144	0.803116	0	0.0464986	0.0230013	1.02432	1.86144	0.535411	0		3.26818	95.8184	0.913428	28.9695	50.6638	20.3667	30.1362	48.614	21.2497
	PT general	0.361376	0.0949654	3.07577	2.02769	1.71857	0	0.240918	0.0949654	2.05051	2.02769	1.14572	0		1.23191	98.1544	0.613716	12.0547	76.2268	11.7185	13.3263	73.6505	13.0233
	RO general
	SE general	0.289259	0.0745083	4.27207	2.52006	2.28067	0	0.192839	0.0745083	2.84805	2.52006	1.52044	0		1.08611	95.2763	3.63761	10.5905	73.6169	15.7926	11.234	72.1504	16.6156
	UK adult	0.152461	0.0383227	1.4992	1.09771	0.825832	0	0.101641	0.0383227	0.999468	1.09771	0.550555	0		0.889094	97.427	1.68389	14.2002	71.2517	14.548	15.5539	68.5899	15.8562
	UK infant	0.260215	0.0681383	3.05894	2.61338	1.65958	0	0.173477	0.0681383	2.03929	2.61338	1.10638	0		1.20799	97.0809	1.71114	17.8677	62.7863	19.346	19.2849	59.8689	20.8461
	UK toddler	0.300081	0.075595	3.18496	2.85525	1.74252	0	0.200054	0.075595	2.1233	2.85525	1.16168	0		0.904579	97.7547	1.34068	18.8598	64.9967	16.1435	20.5516	61.9103	17.5381
	UK vegetarian	0.193019	0.0488288	1.89105	1.4905	1.04204	0	0.128679	0.0488288	1.2607	1.4905	0.694691	0		0.939726	96.9887	2.07155	15.7438	69.6859	14.5703	17.2548	66.8991	15.8461
[truncated: 9 more columns]
